# Supplementary material for: The effects of Eisenia fetida and Metaphire guillelmi on the soil micro-food web in a microcosm experiment
Source: PLoS One. 2023 Aug 18;18(8):e0290282. doi: 10.1371/journal.pone.0290282 (PMC10437835; doi:10.1371/journal.pone.0290282)
Supplement: S1 Fig — (XLSX) [file pone.0290282.s001.xlsx]

## Sheet: Sheet1
Samples	Treatments	Earthworm species	Earthworm density	Winter wheat aboveground biomasses	Winter wheat belowground biomasses
C1	Control	1	1	1.13	0.17
C2	Control	1	1	1.05	0.26
C3	Control	1	1	1.2	0.19
C5	Control	1	1	1.26	0.19
C6	Control	1	1	1.3	0.25
C7	Control	1	1	1.06	0.16
C8	Control	1	1	1.13	0.17
C9	Control	1	1	1.18	0.21
C11	Control	1	1	1.2	0.18
C12	Control	1	1	1.14	0.26
C13	Control	1	1	1.23	0.37
C14	Control	1	1	1.14	0.16
C15	Control	1	1	1.08	0.27
C16	Control	1	1	1.2	0.29
C18	Control	1	1	1.21	0.23
+1E1	Eisenia fetida	2	2	1.52	0.19
+1E2	Eisenia fetida	2	2	1.49	0.14
+1E3	Eisenia fetida	2	2	1.49	0.19
+1E5	Eisenia fetida	2	2	1.38	0.22
+1E6	Eisenia fetida	2	2	1.47	0.17
+1E7	Eisenia fetida	2	2	1.43	0.2
+1E8	Eisenia fetida	2	2	1.4	0.15
+1E11	Eisenia fetida	2	2	1.43	0.17
+1E12	Eisenia fetida	2	2	1.35	0.2
+1E14	Eisenia fetida	2	2	1.47	0.18
+1E15	Eisenia fetida	2	2	1.49	0.2
+1E16	Eisenia fetida	2	2	1.46	0.15
+1E18	Eisenia fetida	2	2	1.4	0.19
+1E19	Eisenia fetida	2	2	1.4	0.2
+1E20	Eisenia fetida	2	2	1.39	0.17
+2E1	Eisenia fetida	2	3	1.54	0.19
+2E2	Eisenia fetida	2	3	1.52	0.19
+2E3	Eisenia fetida	2	3	1.43	0.2
+2E4	Eisenia fetida	2	3	1.32	0.28
+2E5	Eisenia fetida	2	3	1.57	0.29
+2E6	Eisenia fetida	2	3	1.48	0.2
+2E8	Eisenia fetida	2	3	1.5	0.2
+2E9	Eisenia fetida	2	3	1.44	0.19
+2E10	Eisenia fetida	2	3	1.41	0.25
+2E11	Eisenia fetida	2	3	1.41	0.26
+2E12	Eisenia fetida	2	3	1.52	0.2
+2E13	Eisenia fetida	2	3	1.47	0.21
+2E15	Eisenia fetida	2	3	1.43	0.19
+2E16	Eisenia fetida	2	3	1.5	0.25
+2E18	Eisenia fetida	2	3	1.41	0.27
+4E2	Eisenia fetida	2	4	1.16	0.23
+4E3	Eisenia fetida	2	4	1.69	0.32
+4E4	Eisenia fetida	2	4	1.26	0.23
+4E5	Eisenia fetida	2	4	1.15	0.27
+4E6	Eisenia fetida	2	4	1.63	0.25
+4E7	Eisenia fetida	2	4	1.23	0.26
+4E8	Eisenia fetida	2	4	1.57	0.3
+4E9	Eisenia fetida	2	4	1.32	0.32
+4E11	Eisenia fetida	2	4	1.23	0.28
+4E12	Eisenia fetida	2	4	1.59	0.27
+4E13	Eisenia fetida	2	4	1.23	0.23
+4E15	Eisenia fetida	2	4	1.55	0.29
+4E17	Eisenia fetida	2	4	1.27	0.32
+4E18	Eisenia fetida	2	4	1.63	0.29
+4E19	Eisenia fetida	2	4	1.6	0.29
+1E1	Metaphire guillelmi	3	2	1.59	0.29
+1E3	Metaphire guillelmi	3	2	1.18	0.25
+1E4	Metaphire guillelmi	3	2	1.54	0.31
+1E5	Metaphire guillelmi	3	2	1.45	0.22
+1E6	Metaphire guillelmi	3	2	1.52	0.35
+1E7	Metaphire guillelmi	3	2	1.48	0.23
+1E8	Metaphire guillelmi	3	2	1.53	0.34
+1E10	Metaphire guillelmi	3	2	1.35	0.28
+1E11	Metaphire guillelmi	3	2	1.48	0.29
+1E12	Metaphire guillelmi	3	2	1.55	0.32
+1E13	Metaphire guillelmi	3	2	1.6	0.27
+1E14	Metaphire guillelmi	3	2	1.29	0.28
+1E15	Metaphire guillelmi	3	2	1.58	0.32
+1E16	Metaphire guillelmi	3	2	1.51	0.29
+1E17	Metaphire guillelmi	3	2	1.49	0.31
+2E1	Metaphire guillelmi	3	3	1.39	0.24
+2E3	Metaphire guillelmi	3	3	1.26	0.29
+2E4	Metaphire guillelmi	3	3	1.88	0.4
+2E6	Metaphire guillelmi	3	3	1.65	0.36
+2E7	Metaphire guillelmi	3	3	1.77	0.43
+2E8	Metaphire guillelmi	3	3	1.43	0.35
+2E9	Metaphire guillelmi	3	3	1.35	0.29
+2E10	Metaphire guillelmi	3	3	1.77	0.47
+2E13	Metaphire guillelmi	3	3	1.7	0.38
+2E14	Metaphire guillelmi	3	3	1.7	0.43
+2E16	Metaphire guillelmi	3	3	1.43	0.44
+2E17	Metaphire guillelmi	3	3	1.35	0.38
+2E18	Metaphire guillelmi	3	3	1.78	0.4
+2E19	Metaphire guillelmi	3	3	1.6	0.39
+2E20	Metaphire guillelmi	3	3	1.75	0.43
+4E1	Metaphire guillelmi	3	4	1.93	0.34
+4E3	Metaphire guillelmi	3	4	1.56	0.37
+4E4	Metaphire guillelmi	3	4	1.98	0.28
+4E5	Metaphire guillelmi	3	4	1.72	0.39
+4E7	Metaphire guillelmi	3	4	1.9	0.48
+4E8	Metaphire guillelmi	3	4	1.81	0.45
+4E9	Metaphire guillelmi	3	4	1.73	0.47
+4E10	Metaphire guillelmi	3	4	1.87	0.38
+4E12	Metaphire guillelmi	3	4	1.79	0.47
+4E13	Metaphire guillelmi	3	4	1.68	0.38
+4E14	Metaphire guillelmi	3	4	1.68	0.36
+4E15	Metaphire guillelmi	3	4	1.59	0.47
+4E17	Metaphire guillelmi	3	4	1.77	0.38
+4E18	Metaphire guillelmi	3	4	1.57	0.37
+4E19	Metaphire guillelmi	3	4	1.77	0.38
