# Supplementary material for: The effects of Eisenia fetida and Metaphire guillelmi on the soil micro-food web in a microcosm experiment
Source: PLoS One. 2023 Aug 18;18(8):e0290282. doi: 10.1371/journal.pone.0290282 (PMC10437835; doi:10.1371/journal.pone.0290282)
Supplement: S2 Fig — G- bacteria, gram-negative bacteria; G+ bacteria, gram-positive bacteria; AMF, arbuscular mycorrhizal fungi. (XLSX) [file pone.0290282.s002.xlsx]

## Sheet: Sheet1
		Treatments
Earthworm species	Total soil microorganisms	Control	87.3598	88.5819	90.8435	91.1898	89.0182	87.6961	86.5999	89.0266	88.4541	88.5175	87.7325	86.8103	89.0266	89.366	86.3477
Eisenia fetida		+1E	88.3206	90.7754	92.0518	88.8628	91.594	89.2038	90.6135	89.0988	89.7515	90.4056	88.4089	88.8008	90.4481	92.2058	90.7081
		+2E	91.0916	89.5096	93.7853	90.1651	88.6052	92.3586	88.7493	92.8115	90.3492	90.5017	91.2324	89.6167	91.3564	90.0677	93.9067
		+4E	88.9051	91.931	92.6662	92.4714	92.661	91.4406	89.7557	94.151	93.066	90.335	88.9375	89.7129	91.6209	91.3062	90.2376
Metaphire guillelmi		+1E	88.6347	88.5728	87.9969	86.7009	89.1192	86.472	87.4567	86.814	85.6084	88.0141	86.7379	86.633	88.8897	87.5679	88.0408
		+2E	86.3534	85.0964	87.1027	87.3091	88.8062	86.2468	87.2348	86.8597	86.0823	89.3114	86.2114	85.9668	89.3854	85.0943	87.9773
		+4E	85.1936	87.4952	87.9688	85.5631	88.5367	87.08	87.5927	87.7198	85.6109	86.4493	87.2899	87.3002	84.894	87.359	89.6291
	Bacteria biomasses	Control	80.62	81.9643	82.4934	83.8731	82.1622	81.1447	80.1304	80.8436	81.3569	81.7	80.964	80.325	80.8436	82.1957	79.6973
Eisenia fetida		+1E	81.2167	84.13	83.23	81.8508	84.78	82.0289	83.98	80.56	82.6693	83.68	81.2979	82.3	81.78	84.93	83.96
		+2E	84.12	83.59	85.72	83.28	82.23	85.29	82.88	84.83	83.45	83.99	84.25	83.69	83.5	83.19	87.15
		+4E	82.4	85.79	84.22	85.063	85.65	84.75	83.76	85.5695	85.61	83.5	82.43	83.72	83.27	83.9912	83.41
Metaphire guillelmi		+1E	80.9119	81.912	80.84	79.3442	82.3208	78.9376	80.8799	79.7533	78.3445	81.3	79.1804	80.1181	81.6602	80.1377	81.3247
		+2E	80.19	79.19	80.13	80.42	81.208	80.091	81.18	80.8309	79.29	81.67	80.0581	80	82.23	78.38	80.45
		+4E	78.84	80.76	81.25	78.8059	81.86	80.5857	80.85	81.02	78.85	79.93	80.78	80.58	78.41	80.46	82.87
	Fungi biomasses	Control	6.7398	6.6176	8.35006	7.31664	6.85602	6.55143	6.46953	8.18306	7.09714	6.81745	6.76855	6.48525	8.18306	7.17031	6.65034
Eisenia fetida		+1E	7.10391	6.64537	8.82178	7.01204	6.81404	7.17495	6.63352	8.53878	7.08216	6.72563	7.11102	6.50082	8.66809	7.27583	6.74813
		+2E	6.97163	5.91958	8.06526	6.88514	6.37524	7.0686	5.8693	7.98152	6.8992	6.51169	6.98241	5.92667	7.85638	6.8777	6.75668
		+4E	6.50512	6.14103	8.44622	7.40837	7.011	6.69064	5.99572	8.58156	7.45601	6.83501	6.50749	5.99285	8.35095	7.31502	6.82765
Metaphire guillelmi		+1E	7.72282	6.66077	7.15686	7.35663	6.79841	7.53439	6.57685	7.06065	7.26394	6.71411	7.55755	6.5149	7.22947	7.4302	6.71614
		+2E	6.1634	5.90639	6.97267	6.8891	7.59823	6.15579	6.05481	6.02878	6.7923	7.64145	6.15326	5.9668	7.1554	6.71434	7.5273
		+4E	6.35358	6.73522	6.71881	6.75717	6.67675	6.49427	6.74273	6.69979	6.76094	6.51934	6.50992	6.72021	6.48396	6.89899	6.75913
	G- bacteria biomasses	Control	31.4397	30.3856	31.708	30.5859	30.4325	30.0818	29.7058	31.0739	29.6683	30.2613	31.5738	29.7779	31.0739	29.9741	29.5196
Eisenia fetida		+1E	31.7014	32.4771	30.9347	30.2147	29.8782	32.0184	32.4192	29.9424	30.5168	29.4905	31.7331	31.7707	30.3958	31.3513	29.5892
		+2E	33.4338	32.0006	31.3424	31.9421	30.9151	33.8988	31.7288	31.0169	32.0073	31.5768	33.4855	32.0389	30.5307	31.9076	32.7648
		+4E	31.2911	30.7889	29.4501	31.4641	31.8876	32.1835	30.0603	29.922	31.6664	31.0872	31.3025	30.046	29.1179	31.0677	31.0537
Metaphire guillelmi		+1E	30.1777	31.1034	31.2573	32.2707	30.534	29.4414	30.7115	30.8371	31.8641	30.1554	29.5319	30.4222	31.5745	32.5934	30.1646
		+2E	33.2439	30.9978	32.4314	31.9684	32.9121	33.2029	31.7768	31.6401	31.5192	33.0994	33.1892	31.3149	33.2814	31.1575	32.6049
		+4E	33.1362	32.3455	33.1184	32.3462	29.4521	33.8699	32.3815	33.0246	32.3643	28.7577	33.9515	32.2734	31.9608	33.0252	29.8155
	G+ bacteria biomasses	Control	25.3225	27.1191	26.5847	28.3579	27.7579	26.8479	26.5123	26.053	27.5072	27.6017	25.4305	26.5767	26.053	27.7908	26.9251
Eisenia fetida		+1E	24.7234	27.2557	27.4467	27.4067	29.2532	24.9707	27.2071	26.5662	27.6808	28.8736	24.7481	26.6628	26.9685	28.4378	28.9703
		+2E	25.5284	26.9405	28.2494	27.8413	27.243	25.8834	26.7117	27.9561	27.8981	27.8261	25.5678	26.9727	27.5178	27.8112	28.873
		+4E	25.6829	28.7972	28.7613	29.0355	28.5664	26.4154	28.1158	29.2222	29.2222	27.8493	25.6923	28.1023	28.4369	28.6697	27.8193
Metaphire guillelmi		+1E	27.8021	27.4663	26.3901	24.3436	27.9516	27.1237	27.1202	26.0353	24.0368	27.605	27.2071	26.8648	26.6578	24.587	27.6134
		+2E	24.8381	25.1846	25.4458	25.6398	25.3709	24.8074	25.8175	25.7065	25.2795	25.5153	24.7973	25.4422	26.1127	24.9894	25.1341
		+4E	23.7526	25.7877	24.8666	24.3581	27.9154	24.2785	25.8164	24.7962	24.3717	27.2572	24.3371	25.7302	23.9974	24.8693	28.2598
	Actinomycetes biomasses	Control	7.3394	8.04363	7.66522	8.07264	7.74396	7.9632	7.86366	7.51191	7.83046	7.70039	7.37072	7.88276	7.51191	7.91119	7.51164
Eisenia fetida		+1E	7.19261	8.16292	7.60363	7.90895	8.57391	7.26454	8.14837	7.35971	7.98804	8.46266	7.1998	7.98536	7.47116	8.20649	8.49098
		+2E	7.06142	8.12408	8.22827	7.93457	7.84331	7.15963	8.05507	8.14284	7.95076	8.01119	7.07233	8.1338	8.01517	7.92599	8.3126
		+4E	7.61714	8.53381	8.18147	7.70026	8.19448	7.83438	8.33187	8.31257	7.74978	7.98878	7.61992	8.3279	8.08919	7.60324	7.98017
Metaphire guillelmi		+1E	6.76584	7.18931	7.25494	7.39181	7.8905	6.60075	7.09872	7.15742	7.29867	7.79266	6.62105	7.03186	7.32855	7.46573	7.79503
		+2E	6.64267	7.40472	6.67357	7.18862	6.53135	6.63446	7.59079	7.55815	7.08761	6.5685	6.63174	7.48046	6.84847	7.00627	6.47038
		+4E	6.88436	6.94529	7.07822	6.61625	6.50384	7.0368	6.95303	7.05818	6.61995	6.3505	7.05376	6.92981	6.83081	6.75512	6.58409
	AMF biomasses	Control	2.86393	3.24407	3.11193	3.12842	3.06379	3.21163	3.17148	3.04969	3.03456	3.04655	2.87615	3.17919	3.04969	3.06585	2.97187
Eisenia fetida		+1E	2.87148	3.25023	3.13123	2.49009	2.91591	2.90019	3.24443	3.03078	2.51499	2.87808	2.87435	3.17953	3.07667	2.58377	2.88771
		+2E	2.79932	2.88704	3.09973	2.67414	2.76289	2.83825	2.86251	3.06755	2.6796	2.82203	2.80364	2.89049	3.01945	2.67125	2.9282
		+4E	2.6804	3.15471	2.98884	2.94237	2.88111	2.75685	3.08006	3.03673	2.96129	2.80879	2.68138	3.07859	2.95512	2.90529	2.80576
Metaphire guillelmi		+1E	3.48985	3.38096	3.42928	3.12159	3.25226	3.4047	3.33836	3.38318	3.08225	3.21194	3.41517	3.30692	3.46407	3.1528	3.21291
		+2E	3.1095	2.93641	3.70281	3.6054	3.94274	3.10566	3.0102	2.99725	3.55474	3.96517	3.10438	2.96644	3.79985	3.51395	3.90594
		+4E	3.42542	2.86973	3.3556	3.83795	3.13728	3.50127	2.87293	3.3461	3.8401	3.06331	3.50971	2.86334	3.23831	3.91851	3.17599
	Protozoa biomasses	Control	0.591489	0.673719	0.679913	0.58709	0.500075	0.593766	0.658644	0.666315	0.569478	0.497262	0.594012	0.660244	0.666315	0.575348	0.485072
Eisenia fetida		+1E	0.597994	0.673213	0.68634	0.586065	0.505154	0.424619	0.420027	0.536483	0.502218	0.498599	0.420836	0.411624	0.544607	0.515952	0.500268
		+2E	0.433606	0.414909	0.564701	0.504533	0.48867	0.439636	0.411385	0.558838	0.505563	0.502384	0.411786	0.397061	0.451449	0.494255	0.521285
		+4E	0.401281	0.407315	0.457921	0.507445	0.514371	0.412726	0.397677	0.465259	0.510709	0.501459	0.401427	0.397487	0.452756	0.501052	0.526861
Metaphire guillelmi		+1E	0.389761	0.448668	0.478441	0.449348	0.52033	0.380251	0.443015	0.47201	0.443686	0.513878	0.38142	0.438842	0.483295	0.453842	0.514034
		+2E	0.379729	0.431058	0.473579	0.4525	0.514857	0.493655	0.401993	0.45582	0.471212	0.517786	0.493453	0.39615	0.469074	0.465804	0.510051
		+4E	0.487627	0.403193	0.46164	0.46837	0.513295	0.498424	0.403643	0.460333	0.468631	0.503493	0.543369	0.469028	0.526227	0.562996	0.522013

## Sheet: Sheet2
		Control	+1E	+2E	+4E	+1E	+2E	+4E
		87.3598	88.3206	91.0916	88.9051	88.6347	86.3534	85.1936
		88.5819	90.7754	89.5096	91.931	88.5728	85.0964	87.4952
		90.8435	92.0518	93.7853	92.6662	87.9969	87.1027	87.9688
		91.1898	88.8628	90.1651	92.4714	86.7009	87.3091	85.5631
		89.0182	91.594	88.6052	92.661	89.1192	88.8062	88.5367
		87.6961	89.2038	92.3586	91.4406	86.472	86.2468	87.08
		86.5999	90.6135	88.7493	89.7557	87.4567	87.2348	87.5927
		89.0266	89.0988	92.8115	94.151	86.814	86.8597	87.7198
		88.4541	89.7515	90.3492	93.066	85.6084	86.0823	85.6109
		88.5175	90.4056	90.5017	90.335	88.0141	89.3114	86.4493
		87.7325	88.4089	91.2324	88.9375	86.7379	86.2114	87.2899
		86.8103	88.8008	89.6167	89.7129	86.633	85.9668	87.3002
		89.0266	90.4481	91.3564	91.6209	88.8897	89.3854	84.894
		89.366	92.2058	90.0677	91.3062	87.5679	85.0943	87.359
		86.3477	90.7081	93.9067	90.2376	88.0408	87.9773	89.6291
