# Supplementary material for: The effects of Eisenia fetida and Metaphire guillelmi on the soil micro-food web in a microcosm experiment
Source: PLoS One. 2023 Aug 18;18(8):e0290282. doi: 10.1371/journal.pone.0290282 (PMC10437835; doi:10.1371/journal.pone.0290282)
Supplement: S3 Fig — AMF, arbuscular mycorrhizal fungi; G-, gram-negative bacteria; G+, gram-positive bacteria; Ba, bacterivores; Fu, fungivores; Pp, plant parasites; Om, omnivore-predators. (XLSX) [file pone.0290282.s003.xlsx]

## Sheet: Sheet1
Samples	Treatments	Bacteria%	Fungi%	AMF%	G-%	G+%	Actinomycetes%	Ba	Fu	Pp	Om
C1	Control	92.285	7.71499	3.27832	35.9887	28.9864	8.40135	702.86	92.29	211.97	88.89
C2	Control	92.5294	7.4706	3.66223	34.3023	30.6147	9.08044	697.34	95.22	219.46	73.42
C3	Control	90.8083	9.1917	3.4256	34.904	29.2643	8.43783	744.41	100.41	243.57	92.29
C5	Control	91.9765	8.02353	3.43067	33.5409	31.0977	8.85257	987	64.44	233.33	106.49
C6	Control	92.2982	7.70182	3.44175	34.1869	31.1822	8.69929	861.67	88.1	259.18	100.41
C7	Control	92.5294	7.4706	3.66223	34.3023	30.6147	9.08044	802.6	106.05	238.62	93.48
C8	Control	92.5294	7.4706	3.66223	34.3023	30.6147	9.08044	703.48	111.13	197.56	59.31
C9	Control	90.8083	9.1917	3.4256	34.904	29.2643	8.43783	604	90.14	245.76	70.14
C11	Control	91.9765	8.02353	3.43067	33.5409	31.0977	8.85257	601.9	100.71	171.2	80.57
C12	Control	92.2982	7.70182	3.44175	34.1869	31.1822	8.69929	654.59	89.18	184.8	85.62
C13	Control	92.285	7.71499	3.27832	35.9887	28.9864	8.40135	904.46	129.21	272.77	93.98
C14	Control	92.5294	7.4706	3.66223	34.3023	30.6147	9.08044	787.1	105.73	187.96	69.21
C15	Control	90.8083	9.1917	3.4256	34.904	29.2643	8.43783	532.57	140.8	250.32	80.8
C16	Control	91.9765	8.02353	3.43067	33.5409	31.0977	8.85257	665.32	77.29	168.97	84.49
C18	Control	92.2982	7.70182	3.44175	34.1869	31.1822	8.69929	962.98	95.86	255.11	104.78
+1E1	Eisenia fetida	91.9567	8.04333	3.2512	35.8935	27.9928	8.14375	718.46	86.58	174.3	84.49
+1E2	Eisenia fetida	92.6793	7.32068	3.58051	35.7775	30.0254	8.99244	762.98	96.67	162.22	106.49
+1E3	Eisenia fetida	90.4165	9.5835	3.40159	33.6058	29.8166	8.26016	626.81	74.08	156.4	65.85
+1E5	Eisenia fetida	92.1091	7.89086	2.80217	34.0015	30.8416	8.90018	551.62	75.22	142.08	66.86
+1E6	Eisenia fetida	92.5606	7.43939	3.18352	32.6202	31.9379	9.36077	754.46	110.16	240.98	64.26
+1E7	Eisenia fetida	91.9567	8.04333	3.2512	35.8935	27.9928	8.14375	661.45	75.65	151.3	68.08
+1E8	Eisenia fetida	92.6793	7.32068	3.58051	35.7775	30.0254	8.99244	596.89	105.33	205.33	70.22
+1E11	Eisenia fetida	90.4165	9.5835	3.40159	33.6058	29.8166	8.26016	655.58	65.08	137.4	65.08
+1E12	Eisenia fetida	92.1091	7.89086	2.80217	34.0015	30.8416	8.90018	507.64	72.52	165.04	80.58
+1E14	Eisenia fetida	92.5606	7.43939	3.18352	32.6202	31.9379	9.36077	782.63	106.34	147.24	81.8
+1E15	Eisenia fetida	91.9567	8.04333	3.2512	35.8935	27.9928	8.14375	501.1	82.15	164.3	73.93
+1E16	Eisenia fetida	92.6793	7.32068	3.58051	35.7775	30.0254	8.99244	544.94	78.98	186.88	78.98
+1E18	Eisenia fetida	90.4165	9.5835	3.40159	33.6058	29.8166	8.26016	618.5	73.85	147.7	83.08
+1E19	Eisenia fetida	92.1091	7.89086	2.80217	34.0015	30.8416	8.90018	733.4	102.94	224.59	84.86
+1E20	Eisenia fetida	92.5606	7.43939	3.18352	32.6202	31.9379	9.36077	609.8	64.62	196.16	57.44
+2E1	Eisenia fetida	92.3466	7.65343	3.07308	36.7035	28.0249	7.75199	763.26	81.4	176.37	85.67
+2E2	Eisenia fetida	93.3866	6.61335	3.22539	35.7511	30.0979	9.07621	733.45	79.25	287.22	86.16
+2E3	Eisenia fetida	91.4003	8.59971	3.30513	33.4193	30.1214	8.77352	749.15	116.27	125.96	77.51
+2E4	Eisenia fetida	92.3639	7.63615	2.96583	35.4263	30.8781	8.80004	656	58.12	275.69	95.42
+2E5	Eisenia fetida	92.8049	7.1951	3.1182	34.8908	30.7465	8.85198	713.7	89.86	228.85	89
+2E6	Eisenia fetida	92.3466	7.65343	3.07308	36.7035	28.0249	7.75199	780.72	124.54	211.34	70.1
+2E8	Eisenia fetida	93.3866	6.61335	3.22539	35.7511	30.0979	9.07621	695.25	102.25	170.41	68.16
+2E9	Eisenia fetida	91.4003	8.59971	3.30513	33.4193	30.1214	8.77352	716.15	117.58	238.96	96.2
+2E10	Eisenia fetida	92.3639	7.63615	2.96583	35.4263	30.8781	8.80004	756	67.12	241.4	91.42
+2E11	Eisenia fetida	92.8049	7.1951	3.1182	34.8908	30.7465	8.85198	796.56	95.43	187.43	94
+2E12	Eisenia fetida	92.3466	7.65343	3.07308	36.7035	28.0249	7.75199	674.12	85.67	233.5	63.4
+2E13	Eisenia fetida	93.3866	6.61335	3.22539	35.7511	30.0979	9.07621	694.17	93.25	186.49	62.16
+2E15	Eisenia fetida	91.4003	8.59971	3.30513	33.4193	30.1214	8.77352	662.55	89	158.22	79.11
+2E16	Eisenia fetida	92.3639	7.63615	2.96583	35.4263	30.8781	8.80004	667.7	76.12	195.69	87.42
+2E18	Eisenia fetida	92.8049	7.1951	3.1182	34.8908	30.7465	8.85198	745.13	94.86	207.42	64
+4E2	Eisenia fetida	92.6831	7.31692	3.0149	35.1961	28.888	8.56772	630.45	116.39	196.09	96.99
+4E3	Eisenia fetida	93.32	6.68004	3.4316	33.4913	31.3248	9.28283	640.02	74.21	248.41	64.93
+4E4	Eisenia fetida	90.8853	9.11467	3.22538	31.7809	31.0375	8.82897	687.71	56.52	192.47	75.37
+4E5	Eisenia fetida	91.9885	8.01153	3.18192	34.0258	31.3995	8.32719	636.75	114.39	167.18	61.59
+4E6	Eisenia fetida	92.4337	7.56629	3.1093	34.4132	30.8289	8.8435	688.25	53.26	238.48	85.22
+4E7	Eisenia fetida	92.6831	7.31692	3.0149	35.1961	28.888	8.56772	639.36	78.29	173.99	78.29
+4E8	Eisenia fetida	93.32	6.68004	3.4316	33.4913	31.3248	9.28283	663.3	85.28	151.61	57.38
+4E9	Eisenia fetida	90.8853	9.11467	3.22538	31.7809	31.0375	8.82897	681.03	75.79	234.73	50.52
+4E11	Eisenia fetida	91.9885	8.01153	3.18192	34.0258	31.3995	8.32719	606.94	77.99	140.38	54.59
+4E12	Eisenia fetida	92.4337	7.56629	3.1093	34.4132	30.8289	8.8435	685.29	77.22	144.78	57.91
+4E13	Eisenia fetida	92.6831	7.31692	3.0149	35.1961	28.888	8.56772	679.95	79.99	229.99	79.99
+4E15	Eisenia fetida	93.32	6.68004	3.4316	33.4913	31.3248	9.28283	690.54	81.76	188.04	57.23
+4E17	Eisenia fetida	90.8853	9.11467	3.22538	31.7809	31.0375	8.82897	617.31	49.38	107	49.38
+4E18	Eisenia fetida	91.9885	8.01153	3.18192	34.0258	31.3995	8.32719	605.14	88.99	233.49	62.29
+4E19	Eisenia fetida	92.4337	7.56629	3.1093	34.4132	30.8289	8.8435	696.64	89.57	229.38	79.62
+1E1	Metaphire guillelmi	91.2869	8.71309	3.93734	34.0473	31.367	7.6334	786.58	92.6	129.64	81.86
+1E3	Metaphire guillelmi	92.4799	7.52011	3.81716	35.1162	31.0099	8.11684	703.27	84.83	142.85	87.07
+1E4	Metaphire guillelmi	91.8669	8.13308	3.89704	35.5209	29.9898	8.24455	719.74	92.87	267	81.26
+1E5	Metaphire guillelmi	91.5149	8.48508	3.60041	37.2208	28.0777	8.52565	734.33	85.14	227.71	87.91
+1E6	Metaphire guillelmi	92.3716	7.62844	3.64934	34.262	31.3643	8.85388	763.02	91.11	182.21	75.49
+1E7	Metaphire guillelmi	91.2869	8.71309	3.93734	34.0473	31.367	7.6334	683.1	103.5	265.6	82.8
+1E8	Metaphire guillelmi	92.4799	7.52011	3.81716	35.1162	31.0099	8.11684	730.51	73.63	179.82	89.91
+1E10	Metaphire guillelmi	91.8669	8.13308	3.89704	35.5209	29.9898	8.24455	576.52	96.09	221	67.26
+1E11	Metaphire guillelmi	91.5149	8.48508	3.60041	37.2208	28.0777	8.52565	629.26	104.78	174.64	63.22
+1E12	Metaphire guillelmi	92.3716	7.62844	3.64934	34.262	31.3643	8.85388	780.05	119.86	179.79	69.92
+1E13	Metaphire guillelmi	91.2869	8.71309	3.93734	34.0473	31.367	7.6334	666.9	112.86	153.9	92.34
+1E14	Metaphire guillelmi	92.4799	7.52011	3.81716	35.1162	31.0099	8.11684	659.25	109.88	149.83	79.91
+1E15	Metaphire guillelmi	91.8669	8.13308	3.89704	35.5209	29.9898	8.24455	884.57	62.48	258.57	95.26
+1E16	Metaphire guillelmi	91.5149	8.48508	3.60041	37.2208	28.0777	8.52565	562.02	59.07	177	58.72
+1E17	Metaphire guillelmi	92.3716	7.62844	3.64934	34.262	31.3643	8.85388	847.05	83.88	234.21	104.14
+2E1	Metaphire guillelmi	92.8626	7.13741	3.6009	38.4975	28.7633	7.69242	721.87	61.87	165	82.5
+2E3	Metaphire guillelmi	93.0592	6.94082	3.45068	36.4267	29.5954	8.70156	598.55	107.94	206.06	68.69
+2E4	Metaphire guillelmi	91.9949	8.00511	4.25108	37.2335	29.2136	7.66173	509.01	77.65	207.05	69.02
+2E6	Metaphire guillelmi	92.1095	7.89047	4.12947	36.6152	29.3667	8.23353	503.2	65.99	273.23	82.49
+2E7	Metaphire guillelmi	91.444	8.55596	4.43971	37.0606	28.5689	7.35461	731.12	83.83	215.74	57.87
+2E8	Metaphire guillelmi	92.8626	7.13741	3.6009	38.4975	28.7633	7.69242	644.31	109.04	158.6	79.3
+2E9	Metaphire guillelmi	93.0592	6.94082	3.45068	36.4267	29.5954	8.70156	555.18	88.12	176.25	61.69
+2E10	Metaphire guillelmi	93.0592	6.94082	3.45068	36.4267	29.5954	8.70156	607.05	80.35	151.76	73.56
+2E13	Metaphire guillelmi	92.1095	7.89047	4.12947	36.6152	29.3667	8.23353	545.7	101.74	194.23	55.35
+2E14	Metaphire guillelmi	91.444	8.55596	4.43971	37.0606	28.5689	7.35461	602.04	71.89	161.74	62.9
+2E16	Metaphire guillelmi	92.8626	7.13741	3.6009	38.4975	28.7633	7.69242	581.87	66.5	233	69.87
+2E17	Metaphire guillelmi	93.0592	6.94082	3.45068	36.4267	29.5954	8.70156	484.37	85.94	156.25	54.69
+2E18	Metaphire guillelmi	91.9949	8.00511	4.25108	37.2335	29.2136	7.66173	571.4	84.31	206.08	74.94
+2E19	Metaphire guillelmi	92.1095	7.89047	4.12947	36.6152	29.3667	8.23353	466.05	94.79	165.88	63.19
+2E20	Metaphire guillelmi	91.444	8.55596	4.43971	37.0606	28.5689	7.35461	580.85	63.89	143.74	55.9
+4E1	Metaphire guillelmi	92.5422	7.45782	4.02075	38.8951	27.8807	8.08085	535.04	71.49	151.91	49.36
+4E3	Metaphire guillelmi	92.3022	7.69782	3.27987	36.9683	29.4733	7.93791	485	43.53	195.76	39.18
+4E4	Metaphire guillelmi	92.3623	7.63772	3.81453	37.6479	28.2675	8.04628	556.82	79.63	201.34	57.91
+4E5	Metaphire guillelmi	92.1027	7.89729	4.48552	37.804	28.4679	7.7326	455.12	66.07	161.49	51.38
+4E7	Metaphire guillelmi	92.4588	7.54122	3.54348	33.2654	31.5297	7.34592	679.01	41.85	202.3	61.85
+4E8	Metaphire guillelmi	92.5422	7.45782	4.02075	38.8951	27.8807	8.08085	506.93	75.66	221.06	51.94
+4E9	Metaphire guillelmi	92.3022	7.69782	3.27987	36.9683	29.4733	7.93791	391.69	58.63	217.26	52.77
+4E10	Metaphire guillelmi	92.3623	7.63772	3.81453	37.6479	28.2675	8.04628	400.54	61.1	162.93	34.31
+4E12	Metaphire guillelmi	92.1027	7.89729	4.48552	37.804	28.4679	7.7326	431.68	65.41	211.19	43.76
+4E13	Metaphire guillelmi	92.4588	7.54122	3.54348	33.2654	31.5297	7.34592	450.76	63.25	215	46
+4E14	Metaphire guillelmi	92.5422	7.45782	4.02075	38.8951	27.8807	8.08085	532.86	70.53	241.05	59.18
+4E15	Metaphire guillelmi	92.3022	7.69782	3.27987	36.9683	29.4733	7.93791	567.27	42.58	190.49	52.96
+4E17	Metaphire guillelmi	92.3623	7.63772	3.81453	37.6479	28.2675	8.04628	357.63	79.67	232.78	39.75
+4E18	Metaphire guillelmi	92.1027	7.89729	4.48552	37.804	28.4679	7.7326	537.37	55.31	216.14	54.24
+4E19	Metaphire guillelmi	92.4588	7.54122	3.54348	33.2654	31.5297	7.34592	618.16	55.55	195.95	83.24
