# Supplementary material for: The effects of Eisenia fetida and Metaphire guillelmi on the soil micro-food web in a microcosm experiment
Source: PLoS One. 2023 Aug 18;18(8):e0290282. doi: 10.1371/journal.pone.0290282 (PMC10437835; doi:10.1371/journal.pone.0290282)
Supplement: S4 Fig — (XLSX) [file pone.0290282.s004.xlsx]

## Sheet: Sheet1
Earthworm species	Total soil nematode	Control	1096.01	1085.44	1180.68	1391.26	1309.36	1240.75	1071.48	1010.04	954.38	1014.19	1400.42	1150	1004.49	996.07	1418.73
Eisenia fetida		+1E	1063.83	1128.36	923.14	835.78	1169.86	956.48	977.77	923.14	825.78	1118.01	821.48	889.78	923.13	1145.79	928.02
		+2E	1106.7	1186.08	1068.89	1085.23	1121.41	1186.7	1036.07	1168.89	1155.94	1173.42	1056.69	1036.07	988.88	1026.93	1111.41
		+4E	1039.92	1027.57	1012.07	979.91	1065.21	969.93	957.57	1042.07	879.9	965.2	1069.92	1017.57	823.07	989.91	1095.21
Metaphire guillelmi		+1E	1090.68	1018.02	1160.87	1135.09	1111.83	1135	1073.87	960.87	971.9	1149.62	1026	998.87	1300.88	856.81	1269.28
		+2E	1031.24	981.24	862.73	924.91	1088.56	991.25	881.24	912.72	897.02	898.57	951.24	781.25	936.73	789.91	844.38
		+4E	807.8	763.47	895.7	734.06	985.01	855.59	720.35	658.88	752.04	775.01	903.62	853.3	709.83	863.06	952.9
	Bacterivores	Control	702.86	697.34	744.41	987	861.67	802.6	703.48	604	601.9	654.59	904.46	787.1	532.57	665.32	962.98
Eisenia fetida		+1E	718.46	762.98	626.81	551.62	754.46	661.45	596.89	655.58	507.64	782.63	501.1	544.94	618.5	733.4	609.8
		+2E	763.26	733.45	749.15	656	713.7	780.72	695.25	716.15	756	796.56	674.12	694.17	662.55	667.7	745.13
		+4E	630.45	640.02	687.71	636.75	688.25	639.36	663.3	681.03	606.94	685.29	679.95	690.54	617.31	605.14	696.64
Metaphire guillelmi		+1E	786.58	703.27	719.74	734.33	763.02	683.1	730.51	576.52	629.26	780.05	666.9	659.25	884.57	562.02	847.05
		+2E	721.87	598.55	509.01	503.2	731.12	644.31	555.18	607.05	545.7	602.04	581.87	484.37	571.4	466.05	580.85
		+4E	535.04	485	556.82	455.12	679.01	506.93	391.69	400.54	431.68	450.76	532.86	567.27	357.63	537.37	618.16
	Fungivores	Control	92.29	95.22	100.41	64.44	88.1	106.05	111.13	90.14	100.71	89.18	129.21	105.73	140.8	77.29	95.86
Eisenia fetida		+1E	86.58	96.67	74.08	75.22	110.16	75.65	105.33	65.08	72.52	106.34	82.15	78.98	73.85	102.94	64.62
		+2E	81.4	79.25	116.27	58.12	89.86	124.54	102.25	117.58	67.12	95.43	85.67	93.25	89	76.12	94.86
		+4E	116.39	74.21	56.52	114.39	53.26	78.29	85.28	75.79	77.99	77.22	79.99	81.76	49.38	88.99	89.57
Metaphire guillelmi		+1E	92.6	84.83	92.87	85.14	91.11	103.5	73.63	96.09	104.78	119.86	112.86	109.88	62.48	59.07	83.88
		+2E	61.87	107.94	77.65	65.99	83.83	109.04	88.12	80.35	101.74	71.89	66.5	85.94	84.31	94.79	63.89
		+4E	71.49	43.53	79.63	66.07	41.85	75.66	58.63	61.1	65.41	63.25	70.53	42.58	79.67	55.31	55.55
	Plant parasites	Control	211.97	219.46	243.57	233.33	259.18	238.62	197.56	245.76	171.2	184.8	272.77	187.96	250.32	168.97	255.11
Eisenia fetida		+1E	174.3	162.22	156.4	142.08	240.98	151.3	205.33	137.4	165.04	147.24	164.3	186.88	147.7	224.59	196.16
		+2E	176.37	287.22	125.96	275.69	228.85	211.34	170.41	238.96	241.4	187.43	233.5	186.49	158.22	195.69	207.42
		+4E	196.09	248.41	192.47	167.18	238.48	173.99	151.61	234.73	140.38	144.78	229.99	188.04	107	233.49	229.38
Metaphire guillelmi		+1E	129.64	142.85	267	227.71	182.21	265.6	179.82	221	174.64	179.79	153.9	149.83	258.57	177	234.21
		+2E	165	206.06	207.05	273.23	215.74	158.6	176.25	151.76	194.23	161.74	233	156.25	206.08	165.88	143.74
		+4E	151.91	195.76	201.34	161.49	202.3	221.06	217.26	162.93	211.19	215	241.05	190.49	232.78	216.14	195.95
	Omnivore-predators	Control	88.89	73.42	92.29	106.49	100.41	93.48	59.31	70.14	80.57	85.62	93.98	69.21	80.8	84.49	104.78
Eisenia fetida		+1E	84.49	106.49	65.85	66.86	64.26	68.08	70.22	65.08	80.58	81.8	73.93	78.98	83.08	84.86	57.44
		+2E	85.67	86.16	77.51	95.42	89	70.1	68.16	96.2	91.42	94	63.4	62.16	79.11	87.42	64
		+4E	96.99	64.93	75.37	61.59	85.22	78.29	57.38	50.52	54.59	57.91	79.99	57.23	49.38	62.29	79.62
Metaphire guillelmi		+1E	81.86	87.07	81.26	87.91	75.49	82.8	89.91	67.26	63.22	69.92	92.34	79.91	95.26	58.72	104.14
		+2E	82.5	68.69	69.02	82.49	57.87	79.3	61.69	73.56	55.35	62.9	69.87	54.69	74.94	63.19	55.9
		+4E	49.36	39.18	57.91	51.38	61.85	51.94	52.77	34.31	43.76	46	59.18	52.96	39.75	54.24	83.24
