# Supplementary material for: The effects of Eisenia fetida and Metaphire guillelmi on the soil micro-food web in a microcosm experiment
Source: PLoS One. 2023 Aug 18;18(8):e0290282. doi: 10.1371/journal.pone.0290282 (PMC10437835; doi:10.1371/journal.pone.0290282)
Supplement: S5 Fig — (XLSX) [file pone.0290282.s005.xlsx]

## Sheet: Sheet1
Samples	Bacteria	Fungi	AMF	G-	G+	Actinomycetes	Ba	Fu	Pp	Om	SOC	TN	TP	Available P	NO3-N	NH4+N	pH
C1	80.62	6.7398	2.86393	31.4397	25.3225	7.3394	702.86	92.29	211.97	88.89	5.18	0.41	0.7	19.81	13.24	3.71	8.04
C2	81.9643	6.6176	3.24407	30.3856	27.1191	8.04363	697.34	95.22	219.46	73.42	4.96	0.53	0.68	18.84	13.18	4.23	8.05
C3	82.4934	8.35006	3.11193	31.708	26.5847	7.66522	744.41	100.41	243.57	92.29	5.34	0.54	0.68	20.4	12.88	3.58	8.08
C5	83.8731	7.31664	3.12842	30.5859	28.3579	8.07264	987	64.44	233.33	106.49	5.53	0.51	0.67	19.21	12.87	4.2	7.98
C6	82.1622	6.85602	3.06379	30.4325	27.7579	7.74396	861.67	88.1	259.18	100.41	5.56	0.53	0.64	18.19	13.44	4.07	8.03
C7	81.1447	6.55143	3.21163	30.0818	26.8479	7.9632	802.6	106.05	238.62	93.48	5.38	0.51	0.66	18.81	13.44	3.81	8.05
C8	80.1304	6.46953	3.17148	29.7058	26.5123	7.86366	703.48	111.13	197.56	59.31	4.86	0.53	0.68	18.84	13.48	4.03	8.04
C9	80.8436	8.18306	3.04969	31.0739	26.053	7.51191	604	90.14	245.76	70.14	4.77	0.47	0.66	19.4	12.89	3.78	8.06
C11	81.3569	7.09714	3.03456	29.6683	27.5072	7.83046	601.9	100.71	171.2	80.57	5.73	0.51	0.66	19.21	13.07	4.3	8.12
C12	81.7	6.81745	3.04655	30.2613	27.6017	7.70039	654.59	89.18	184.8	85.62	5.26	0.67	0.63	18.29	12.98	4.17	8.13
C13	80.964	6.76855	2.87615	31.5738	25.4305	7.37072	904.46	129.21	272.77	93.98	5.57	0.51	0.69	19.91	13.84	3.99	8.09
C14	80.325	6.48525	3.17919	29.7779	26.5767	7.88276	787.1	105.73	187.96	69.21	5.46	0.53	0.67	18.94	13.68	4.53	8.08
C15	80.8436	8.18306	3.04969	31.0739	26.053	7.51191	532.57	140.8	250.32	80.8	4.88	0.45	0.64	20.3	13.08	3.88	8.1
C16	82.1957	7.17031	3.06585	29.9741	27.7908	7.91119	665.32	77.29	168.97	84.49	5.13	0.51	0.65	20.21	13.07	4.3	8.01
C18	79.6973	6.65034	2.97187	29.5196	26.9251	7.51164	962.98	95.86	255.11	104.78	5.36	0.47	0.67	18.09	13.54	4.28	8.04
+1E1	81.2167	7.10391	2.87148	31.7014	24.7234	7.19261	718.46	86.58	174.3	84.49	5.68	0.57	0.65	19.56	14.41	4.8	8.1
+1E2	84.13	6.64537	3.25023	32.4771	27.2557	8.16292	762.98	96.67	162.22	106.49	5.75	0.56	0.66	20.71	14.25	4.46	8.07
+1E3	83.23	8.82178	3.13123	30.9347	27.4467	7.60363	626.81	74.08	156.4	65.85	6.04	0.59	0.67	19.7	14.56	3.86	8.14
+1E5	81.8508	7.01204	2.49009	30.2147	27.4067	7.90895	551.62	75.22	142.08	66.86	5.67	0.55	0.68	20.65	14.32	4.45	8.14
+1E6	84.78	6.81404	2.91591	29.8782	29.2532	8.57391	754.46	110.16	240.98	64.26	6.25	0.54	0.67	19.81	14.09	4.56	8
+1E7	82.0289	7.17495	2.90019	32.0184	24.9707	7.26454	661.45	75.65	151.3	68.08	5.44	0.57	0.68	19.36	14.61	4.62	8.1
+1E8	83.98	6.63352	3.24443	32.4192	27.2071	8.14837	596.89	105.33	205.33	70.22	5.95	0.58	0.66	19.61	14.15	4.56	8.11
+1E11	80.56	8.53878	3.03078	29.9424	26.5662	7.35971	655.58	65.08	137.4	65.08	6.54	0.56	0.69	19.9	14.86	4.76	8.12
+1E12	82.6693	7.08216	2.51499	30.5168	27.6808	7.98804	507.64	72.52	165.04	80.58	5.67	0.58	0.67	20.75	14.72	4.35	8.09
+1E14	83.68	6.72563	2.87808	29.4905	28.8736	8.46266	782.63	106.34	147.24	81.8	6.25	0.54	0.63	19.31	14.29	4.76	8.11
+1E15	81.2979	7.11102	2.87435	31.7331	24.7481	7.1998	501.1	82.15	164.3	73.93	5.73	0.57	0.68	18.86	14.71	4.67	8.09
+1E16	82.3	6.50082	3.17953	31.7707	26.6628	7.98536	544.94	78.98	186.88	78.98	5.75	0.56	0.68	20.88	14.87	4.26	8.06
+1E18	81.78	8.66809	3.07667	30.3958	26.9685	7.47116	618.5	73.85	147.7	83.08	6.34	0.56	0.69	18.7	14.16	4.56	8.12
+1E19	84.93	7.27583	2.58377	31.3513	28.4378	8.20649	733.4	102.94	224.59	84.86	5.67	0.54	0.68	19.75	14.56	4.85	8.11
+1E20	83.96	6.74813	2.88771	29.5892	28.9703	8.49098	609.8	64.62	196.16	57.44	6.25	0.54	0.69	19.61	14.02	3.96	8
+2E1	84.12	6.97163	2.79932	33.4338	25.5284	7.06142	763.26	81.4	176.37	85.67	5.85	0.67	0.69	17.88	14.37	4.76	8.1
+2E2	83.59	5.91958	2.88704	32.0006	26.9405	8.12408	733.45	79.25	287.22	86.16	6.35	0.68	0.69	19.67	15.93	4.9	8.03
+2E3	85.72	8.06526	3.09973	31.3424	28.2494	8.22827	749.15	116.27	125.96	77.51	5.81	0.63	0.7	18.68	15.35	4.8	8.06
+2E4	83.28	6.88514	2.67414	31.9421	27.8413	7.93457	656	58.12	275.69	95.42	6.74	0.58	0.67	19.62	15.67	4.78	8.09
+2E5	82.23	6.37524	2.76289	30.9151	27.243	7.84331	713.7	89.86	228.85	89	6.36	0.59	0.66	20.27	15.85	4.81	8.04
+2E6	85.29	7.0686	2.83825	33.8988	25.8834	7.15963	780.72	124.54	211.34	70.1	5.85	0.67	0.71	18.58	14.37	5.06	8.14
+2E8	82.88	5.8693	2.86251	31.7288	26.7117	8.05507	695.25	102.25	170.41	68.16	6.35	0.58	0.7	19.56	15.03	4.8	8.19
+2E9	84.83	7.98152	3.06755	31.0169	27.9561	8.14284	716.15	117.58	238.96	96.2	6.61	0.63	0.67	19.48	14.85	4.7	8.12
+2E10	83.45	6.8992	2.6796	32.0073	27.8981	7.95076	756	67.12	241.4	91.42	6.24	0.58	0.69	18.32	14.79	4.88	8.01
+2E11	83.99	6.51169	2.82203	31.5768	27.8261	8.01119	796.56	95.43	187.43	94	6.66	0.59	0.71	19.35	14.85	4.9	8.06
+2E12	84.25	6.98241	2.80364	33.4855	25.5678	7.07233	674.12	85.67	233.5	63.4	5.85	0.57	0.7	17.57	15.37	4.76	8.04
+2E13	83.69	5.92667	2.89049	32.0389	26.9727	8.1338	694.17	93.25	186.49	62.16	6.85	0.58	0.69	18.78	14.93	5.1	8.02
+2E15	83.5	7.85638	3.01945	30.5307	27.5178	8.01517	662.55	89	158.22	79.11	6.51	0.53	0.67	18.88	14.85	4.76	8.12
+2E16	83.19	6.8777	2.67125	31.9076	27.8112	7.92599	667.7	76.12	195.69	87.42	6.44	0.58	0.67	19.82	14.67	5.08	8.12
+2E18	87.15	6.75668	2.9282	32.7648	28.873	8.3126	745.13	94.86	207.42	64	6.36	0.69	0.68	19.37	14.95	5.14	8.07
+4E2	82.4	6.50512	2.6804	31.2911	25.6829	7.61714	630.45	116.39	196.09	96.99	5.99	0.64	0.68	20.28	14.83	5.11	8.08
+4E3	85.79	6.14103	3.15471	30.7889	28.7972	8.53381	640.02	74.21	248.41	64.93	6.95	0.77	0.7	19.53	14.11	4.98	8.01
+4E4	84.22	8.44622	2.98884	29.4501	28.7613	8.18147	687.71	56.52	192.47	75.37	6.74	0.6	0.72	19.5	14.57	5.46	8.11
+4E5	85.063	7.40837	2.94237	31.4641	29.0355	7.70026	636.75	114.39	167.18	61.59	5.86	0.78	0.69	18.3	14.25	4.56	8.11
+4E6	85.65	7.011	2.88111	31.8876	28.5664	8.19448	688.25	53.26	238.48	85.22	6.82	0.59	0.69	19.27	14.42	4.92	8.07
+4E7	84.75	6.69064	2.75685	32.1835	26.4154	7.83438	639.36	78.29	173.99	78.29	6.57	0.54	0.7	21.28	15.83	5.25	8.09
+4E8	83.76	5.99572	3.08006	30.0603	28.1158	8.33187	663.3	85.28	151.61	57.38	7.05	0.57	0.71	19.53	14.87	4.98	8.13
+4E9	85.5695	8.58156	3.03673	29.922	29.2222	8.31257	681.03	75.79	234.73	50.52	6.74	0.7	0.7	20.5	15.77	5.36	8.1
+4E11	85.61	7.45601	2.96129	31.6664	29.2222	7.74978	606.94	77.99	140.38	54.59	6.81	0.58	0.72	18.3	15.95	4.76	8.08
+4E12	83.5	6.83501	2.80879	31.0872	27.8493	7.98878	685.29	77.22	144.78	57.91	5.82	0.69	0.69	18.39	15.42	5.52	8.09
+4E13	82.43	6.50749	2.68138	31.3025	25.6923	7.61992	679.95	79.99	229.99	79.99	6.77	0.64	0.69	19.38	14.83	5.31	8.09
+4E15	83.72	5.99285	3.07859	30.046	28.1023	8.3279	690.54	81.76	188.04	57.23	6.75	0.67	0.7	19.53	14.91	4.98	8.08
+4E17	83.27	8.35095	2.95512	29.1179	28.4369	8.08919	617.31	49.38	107	49.38	6.74	0.67	0.68	19.9	14.57	5.46	8.05
+4E18	83.9912	7.31502	2.90529	31.0677	28.6697	7.60324	605.14	88.99	233.49	62.29	6.81	0.58	0.72	18.3	16.25	4.86	8.09
+4E19	83.41	6.82765	2.80576	31.0537	27.8193	7.98017	696.64	89.57	229.38	79.62	6.82	0.59	0.67	19.37	15.56	5.92	8.05
+1E1	80.9119	7.72282	3.48985	30.1777	27.8021	6.76584	786.58	92.6	129.64	81.86	6.12	0.57	0.7	19.8	13.4	4.32	8.23
+1E3	81.912	6.66077	3.38096	31.1034	27.4663	7.18931	703.27	84.83	142.85	87.07	5.77	0.53	0.69	20.79	14	4.5	8.04
+1E4	80.84	7.15686	3.42928	31.2573	26.3901	7.25494	719.74	92.87	267	81.26	5.85	0.58	0.68	20.01	14.97	4.56	8.05
+1E5	79.3442	7.35663	3.12159	32.2707	24.3436	7.39181	734.33	85.14	227.71	87.91	6	0.49	0.69	18.76	15.11	4.66	8.06
+1E6	82.3208	6.79841	3.25226	30.534	27.9516	7.8905	763.02	91.11	182.21	75.49	5.83	0.56	0.69	17.68	14.04	4.6	8.03
+1E7	78.9376	7.53439	3.4047	29.4414	27.1237	6.60075	683.1	103.5	265.6	82.8	6.12	0.57	0.68	19.8	14.13	4.56	8.23
+1E8	80.8799	6.57685	3.33836	30.7115	27.1202	7.09872	730.51	73.63	179.82	89.91	6.77	0.53	0.69	19.59	14.54	4.5	8.12
+1E10	79.7533	7.06065	3.38318	30.8371	26.0353	7.15742	576.52	96.09	221	67.26	5.85	0.58	0.66	18.88	15.01	4.46	8.11
+1E11	78.3445	7.26394	3.08225	31.8641	24.0368	7.29867	629.26	104.78	174.64	63.22	6	0.59	0.67	18.76	14.77	4.58	8.09
+1E12	81.3	6.71411	3.21194	30.1554	27.605	7.79266	780.05	119.86	179.79	69.92	5.83	0.46	0.68	18.57	15.43	4.6	8.12
+1E13	79.1804	7.55755	3.41517	29.5319	27.2071	6.62105	666.9	112.86	153.9	92.34	6.12	0.57	0.67	19.5	14.1	4.57	8.18
+1E14	80.1181	6.5149	3.30692	30.4222	26.8648	7.03186	659.25	109.88	149.83	79.91	5.77	0.59	0.66	19.57	15.32	4.5	8.14
+1E15	81.6602	7.22947	3.46407	31.5745	26.6578	7.32855	884.57	62.48	258.57	95.26	5.85	0.58	0.67	19.1	15.97	4.76	8.09
+1E16	80.1377	7.4302	3.1528	32.5934	24.587	7.46573	562.02	59.07	177	58.72	6	0.49	0.66	18.98	15.11	4.71	8.12
+1E17	81.3247	6.71614	3.21291	30.1646	27.6134	7.79503	847.05	83.88	234.21	104.14	5.83	0.53	0.68	19.57	15.04	4.45	8.17
+2E1	80.19	6.1634	3.1095	33.2439	24.8381	6.64267	721.87	61.87	165	82.5	5.9	0.53	0.68	18.71	13.85	4.75	8.1
+2E3	79.19	5.90639	2.93641	30.9978	25.1846	7.40472	598.55	107.94	206.06	68.69	5.91	0.58	0.69	19.28	14.79	4.78	8.19
+2E4	80.13	6.97267	3.70281	32.4314	25.4458	6.67357	509.01	77.65	207.05	69.02	6.17	0.57	0.68	19.56	15.41	4.8	8.26
+2E6	80.42	6.8891	3.6054	31.9684	25.6398	7.18862	503.2	65.99	273.23	82.49	6.54	0.61	0.69	19.28	15.3	4.78	8.16
+2E7	81.208	7.59823	3.94274	32.9121	25.3709	6.53135	731.12	83.83	215.74	57.87	5.58	0.59	0.7	20.93	15.8	4.74	8.06
+2E8	80.091	6.15579	3.10566	33.2029	24.8074	6.63446	644.31	109.04	158.6	79.3	6.1	0.58	0.66	19.41	13.85	5.05	8.15
+2E9	81.18	6.05481	3.0102	31.7768	25.8175	7.59079	555.18	88.12	176.25	61.69	5.91	0.53	0.71	19.37	14.79	4.78	8.2
+2E10	80.8309	6.02878	2.99725	31.6401	25.7065	7.55815	607.05	80.35	151.76	73.56	6.17	0.57	0.67	19.74	15.41	4.8	8.18
+2E13	79.29	6.7923	3.55474	31.5192	25.2795	7.08761	545.7	101.74	194.23	55.35	6.54	0.61	0.66	18.38	15.3	4.78	8.17
+2E14	81.67	7.64145	3.96517	33.0994	25.5153	6.5685	602.04	71.89	161.74	62.9	5.58	0.59	0.69	20.04	14.8	4.84	8.12
+2E16	80.0581	6.15326	3.10438	33.1892	24.7973	6.63174	581.87	66.5	233	69.87	6.35	0.58	0.67	19.51	13.85	5.15	8.21
+2E17	80	5.9668	2.96644	31.3149	25.4422	7.48046	484.37	85.94	156.25	54.69	5.98	0.63	0.67	18.88	14.79	4.78	8.21
+2E18	82.23	7.1554	3.79985	33.2814	26.1127	6.84847	571.4	84.31	206.08	74.94	6.17	0.6	0.69	19.86	15.41	4.8	8.18
+2E19	78.38	6.71434	3.51395	31.1575	24.9894	7.00627	466.05	94.79	165.88	63.19	6.54	0.51	0.66	19.36	16.3	4.88	8.2
+2E20	80.45	7.5273	3.90594	32.6049	25.1341	6.47038	580.85	63.89	143.74	55.9	5.58	0.59	0.68	19.88	15.8	4.84	8.1
+4E1	78.84	6.35358	3.42542	33.1362	23.7526	6.88436	535.04	71.49	151.91	49.36	6.27	0.62	0.68	19.86	15.31	5.31	8.18
+4E3	80.76	6.73522	2.86973	32.3455	25.7877	6.94529	485	43.53	195.76	39.18	6.15	0.57	0.69	20.48	14.42	4.65	8.13
+4E4	81.25	6.71881	3.3556	33.1184	24.8666	7.07822	556.82	79.63	201.34	57.91	5.97	0.47	0.69	19.08	14.01	5.65	8.11
+4E5	78.8059	6.75717	3.83795	32.3462	24.3581	6.61625	455.12	66.07	161.49	51.38	6.23	0.63	0.69	18.47	15.14	4.96	8.17
+4E7	81.86	6.67675	3.13728	29.4521	27.9154	6.50384	679.01	41.85	202.3	61.85	6.55	0.59	0.68	18.97	14.8	4.92	8.21
+4E8	80.5857	6.49427	3.50127	33.8699	24.2785	7.0368	506.93	75.66	221.06	51.94	6.97	0.49	0.72	19.78	15.78	5.26	8.16
+4E9	80.85	6.74273	2.87293	32.3815	25.8164	6.95303	391.69	58.63	217.26	52.77	6.15	0.58	0.71	19.38	15.67	5.25	8.15
+4E10	81.02	6.69979	3.3461	33.0246	24.7962	7.05818	400.54	61.1	162.93	34.31	6.97	0.57	0.69	20.06	15.01	5.45	8.12
+4E12	78.85	6.76094	3.8401	32.3643	24.3717	6.61995	431.68	65.41	211.19	43.76	6.23	0.53	0.7	18.33	15.14	4.76	8.2
+4E13	79.93	6.51934	3.06331	28.7577	27.2572	6.3505	450.76	63.25	215	46	6.55	0.59	0.69	19.02	15.8	4.94	8.09
+4E14	80.78	6.50992	3.50971	33.9515	24.3371	7.05376	532.86	70.53	241.05	59.18	6.27	0.62	0.66	18.59	15.98	5.01	8.15
+4E15	80.58	6.72021	2.86334	32.2734	25.7302	6.92981	567.27	42.58	190.49	52.96	7	0.53	0.68	19.08	15.87	4.68	8.14
+4E17	78.41	6.48396	3.23831	31.9608	23.9974	6.83081	357.63	79.67	232.78	39.75	5.97	0.57	0.68	18.86	15.21	5.29	8.09
+4E18	80.46	6.89899	3.91851	33.0252	24.8693	6.75512	537.37	55.31	216.14	54.24	6.87	0.63	0.68	18.56	15.24	5.27	8.15
+4E19	82.87	6.75913	3.17599	29.8155	28.2598	6.58409	618.16	55.55	195.95	83.24	6.95	0.57	0.7	19.02	16.8	5.17	8.2
