# Supplementary material for: The effects of Eisenia fetida and Metaphire guillelmi on the soil micro-food web in a microcosm experiment
Source: PLoS One. 2023 Aug 18;18(8):e0290282. doi: 10.1371/journal.pone.0290282 (PMC10437835; doi:10.1371/journal.pone.0290282)
Supplement: S6 Fig — SOC, organic carbon; NO3-N, nitrate nitrogen; and NH4+N, ammonium nitrogen. Ba, bacterivores; Fu, fungivores; Pp, plant parasites; Om, omnivore-predators. (XLSX) [file pone.0290282.s006.xlsx]

## Sheet: Sheet1
Earthworm density	SOC	NO3-N	NH4+N	Bacteria biomass	Fungi biomass	Ba	Fu	Pp	Om	BG
1	5.18	13.24	3.71	80.62	6.74	702.86	92.29	211.97	88.89	0.17
1	4.96	13.18	4.23	81.96	6.62	697.34	95.22	219.46	73.42	0.26
1	5.34	12.88	3.58	82.49	8.35	744.41	100.41	243.57	92.29	0.19
1	5.53	12.87	4.2	83.87	7.32	987	64.44	233.33	106.49	0.19
1	5.56	13.44	4.07	82.16	6.86	861.67	88.1	259.18	100.41	0.25
1	5.38	13.44	3.81	81.14	6.55	802.6	106.05	238.62	93.48	0.16
1	4.86	13.48	4.03	80.13	6.47	703.48	111.13	197.56	59.31	0.17
1	4.77	12.89	3.78	80.84	8.18	604	90.14	245.76	70.14	0.21
1	5.73	13.07	4.3	81.36	7.1	601.9	100.71	171.2	80.57	0.18
1	5.26	12.98	4.17	81.7	6.82	654.59	89.18	184.8	85.62	0.26
1	5.57	13.84	3.99	80.96	6.77	904.46	129.21	272.77	93.98	0.37
1	5.46	13.68	4.53	80.33	6.49	787.1	105.73	187.96	69.21	0.16
1	4.88	13.08	3.88	80.84	8.18	532.57	140.8	250.32	80.8	0.27
1	5.13	13.07	4.3	82.2	7.17	665.32	77.29	168.97	84.49	0.29
1	5.36	13.54	4.28	79.7	6.65	962.98	95.86	255.11	104.78	0.23
2	5.68	14.41	4.8	81.22	7.1	718.46	86.58	174.3	84.49	0.19
2	5.75	14.25	4.46	84.13	6.65	762.98	96.67	162.22	106.49	0.14
2	6.04	14.56	3.86	83.23	8.82	626.81	74.08	156.4	65.85	0.19
2	5.67	14.32	4.45	81.85	7.01	551.62	75.22	142.08	66.86	0.22
2	6.25	14.09	4.56	84.78	6.81	754.46	110.16	240.98	64.26	0.17
2	5.44	14.61	4.62	82.03	7.17	661.45	75.65	151.3	68.08	0.2
2	5.95	14.15	4.56	83.98	6.63	596.89	105.33	205.33	70.22	0.15
2	6.54	14.86	4.76	80.56	8.54	655.58	65.08	137.4	65.08	0.17
2	5.67	14.72	4.35	82.67	7.08	507.64	72.52	165.04	80.58	0.2
2	6.25	14.29	4.76	83.68	6.73	782.63	106.34	147.24	81.8	0.18
2	5.73	14.71	4.67	81.3	7.11	501.1	82.15	164.3	73.93	0.2
2	5.75	14.87	4.26	82.3	6.5	544.94	78.98	186.88	78.98	0.15
2	6.34	14.16	4.56	81.78	8.67	618.5	73.85	147.7	83.08	0.19
2	5.67	14.56	4.85	84.93	7.28	733.4	102.94	224.59	84.86	0.2
2	6.25	14.02	3.96	83.96	6.75	609.8	64.62	196.16	57.44	0.17
3	5.85	14.37	4.76	84.12	6.97	763.26	81.4	176.37	85.67	0.19
3	6.35	15.93	4.9	83.59	5.92	733.45	79.25	287.22	86.16	0.19
3	5.81	15.35	4.8	85.72	8.07	749.15	116.27	125.96	77.51	0.2
3	6.74	15.67	4.78	83.28	6.89	656	58.12	275.69	95.42	0.28
3	6.36	15.85	4.81	82.23	6.38	713.7	89.86	228.85	89	0.29
3	5.85	14.37	5.06	85.29	7.07	780.72	124.54	211.34	70.1	0.2
3	6.35	15.03	4.8	82.88	5.87	695.25	102.25	170.41	68.16	0.2
3	6.61	14.85	4.7	84.83	7.98	716.15	117.58	238.96	96.2	0.19
3	6.24	14.79	4.88	83.45	6.9	756	67.12	241.4	91.42	0.25
3	6.66	14.85	4.9	83.99	6.51	796.56	95.43	187.43	94	0.26
3	5.85	15.37	4.76	84.25	6.98	674.12	85.67	233.5	63.4	0.2
3	6.85	14.93	5.1	83.69	5.93	694.17	93.25	186.49	62.16	0.21
3	6.51	14.85	4.76	83.5	7.86	662.55	89	158.22	79.11	0.19
3	6.44	14.67	5.08	83.19	6.88	667.7	76.12	195.69	87.42	0.25
3	6.36	14.95	5.14	87.15	6.76	745.13	94.86	207.42	64	0.27
4	5.99	14.83	5.11	82.4	6.51	630.45	116.39	196.09	96.99	0.23
4	6.95	14.11	4.98	85.79	6.14	640.02	74.21	248.41	64.93	0.32
4	6.74	14.57	5.46	84.22	8.45	687.71	56.52	192.47	75.37	0.23
4	5.86	14.25	4.56	85.06	7.41	636.75	114.39	167.18	61.59	0.27
4	6.82	14.42	4.92	85.65	7.01	688.25	53.26	238.48	85.22	0.25
4	6.57	15.83	5.25	84.75	6.69	639.36	78.29	173.99	78.29	0.26
4	7.05	14.87	4.98	83.76	6	663.3	85.28	151.61	57.38	0.3
4	6.74	15.77	5.36	85.57	8.58	681.03	75.79	234.73	50.52	0.32
4	6.81	15.95	4.76	85.61	7.46	606.94	77.99	140.38	54.59	0.28
4	5.82	15.42	5.52	83.5	6.84	685.29	77.22	144.78	57.91	0.27
4	6.77	14.83	5.31	82.43	6.51	679.95	79.99	229.99	79.99	0.23
4	6.75	14.91	4.98	83.72	5.99	690.54	81.76	188.04	57.23	0.29
4	6.74	14.57	5.46	83.27	8.35	617.31	49.38	107	49.38	0.32
4	6.81	16.25	4.86	83.99	7.32	605.14	88.99	233.49	62.29	0.29
4	6.82	15.56	5.92	83.41	6.83	696.64	89.57	229.38	79.62	0.29
