# Supplementary material for: The effects of Eisenia fetida and Metaphire guillelmi on the soil micro-food web in a microcosm experiment
Source: PLoS One. 2023 Aug 18;18(8):e0290282. doi: 10.1371/journal.pone.0290282 (PMC10437835; doi:10.1371/journal.pone.0290282)
Supplement: S7 Fig — SOC, organic carbon; NO3-N, nitrate nitrogen; and NH4+N, ammonium nitrogen. Ba, bacterivores; Fu, fungivores; Pp, plant parasites; Om, omnivore-predators. (XLSX) [file pone.0290282.s007.xlsx]

## Sheet: Sheet1
Earthworm density	SOC	NO3-N	NH4+N	Bacteria biomass	Fungi biomass	Ba	Fu	Pp	Om	BG
1	5.18	13.24	3.71	80.62	6.74	702.86	92.29	211.97	88.89	0.17
1	4.96	13.18	4.23	81.96	6.62	697.34	95.22	219.46	73.42	0.26
1	5.34	12.88	3.58	82.49	8.35	744.41	100.41	243.57	92.29	0.19
1	5.53	12.87	4.2	83.87	7.32	987	64.44	233.33	106.49	0.19
1	5.56	13.44	4.07	82.16	6.86	861.67	88.1	259.18	100.41	0.25
1	5.38	13.44	3.81	81.14	6.55	802.6	106.05	238.62	93.48	0.16
1	4.86	13.48	4.03	80.13	6.47	703.48	111.13	197.56	59.31	0.17
1	4.77	12.89	3.78	80.84	8.18	604	90.14	245.76	70.14	0.21
1	5.73	13.07	4.3	81.36	7.1	601.9	100.71	171.2	80.57	0.18
1	5.26	12.98	4.17	81.7	6.82	654.59	89.18	184.8	85.62	0.26
1	5.57	13.84	3.99	80.96	6.77	904.46	129.21	272.77	93.98	0.37
1	5.46	13.68	4.53	80.33	6.49	787.1	105.73	187.96	69.21	0.16
1	4.88	13.08	3.88	80.84	8.18	532.57	140.8	250.32	80.8	0.27
1	5.13	13.07	4.3	82.2	7.17	665.32	77.29	168.97	84.49	0.29
1	5.36	13.54	4.28	79.7	6.65	962.98	95.86	255.11	104.78	0.23
2	6.12	13.4	4.32	80.91	7.72	786.58	92.6	129.64	81.86	0.29
2	5.77	14	4.5	81.91	6.66	703.27	84.83	142.85	87.07	0.25
2	5.85	14.97	4.56	80.84	7.16	719.74	92.87	267	81.26	0.31
2	6	15.11	4.66	79.34	7.36	734.33	85.14	227.71	87.91	0.22
2	5.83	14.04	4.6	80.32	6.8	763.02	91.11	182.21	75.49	0.35
2	6.12	14.13	4.56	78.94	7.53	683.1	103.5	265.6	82.8	0.23
2	6.77	14.54	4.5	80.88	6.58	730.51	73.63	179.82	89.91	0.34
2	5.85	15.01	4.46	79.75	7.06	576.52	96.09	221	67.26	0.28
2	6	14.77	4.58	78.34	7.26	629.26	104.78	174.64	63.22	0.29
2	5.83	15.43	4.6	81.3	6.71	780.05	119.86	179.79	69.92	0.32
2	6.12	14.1	4.57	79.18	7.56	666.9	112.86	153.9	92.34	0.27
2	5.77	15.32	4.5	80.12	6.51	659.25	109.88	149.83	79.91	0.28
2	5.85	15.97	4.76	81.66	7.23	884.57	62.48	258.57	95.26	0.32
2	6	15.11	4.71	80.14	7.43	562.02	59.07	177	58.72	0.29
2	5.83	15.04	4.45	81.32	6.72	847.05	83.88	234.21	104.14	0.31
3	5.9	13.85	4.75	80.19	6.16	721.87	61.87	165	82.5	0.24
3	5.91	14.79	4.78	79.19	5.91	598.55	107.94	206.06	68.69	0.29
3	6.17	15.41	4.8	80.13	6.97	509.01	77.65	207.05	69.02	0.4
3	6.54	15.3	4.78	80.42	6.89	503.2	65.99	273.23	82.49	0.36
3	5.58	15.8	4.74	81.21	7.6	731.12	83.83	215.74	57.87	0.43
3	6.1	13.85	5.05	80.09	6.16	644.31	109.04	158.6	79.3	0.35
3	5.91	14.79	4.78	81.18	6.05	555.18	88.12	176.25	61.69	0.29
3	6.17	15.41	4.8	80.83	6.03	607.05	80.35	151.76	73.56	0.47
3	6.54	15.3	4.78	79.29	6.79	545.7	101.74	194.23	55.35	0.38
3	5.58	14.8	4.84	81.67	7.64	602.04	71.89	161.74	62.9	0.43
3	6.35	13.85	5.15	80.06	6.15	581.87	66.5	233	69.87	0.44
3	5.98	14.79	4.78	80	5.97	484.37	85.94	156.25	54.69	0.38
3	6.17	15.41	4.8	82.23	7.16	571.4	84.31	206.08	74.94	0.4
3	6.54	16.3	4.88	78.38	6.71	466.05	94.79	165.88	63.19	0.39
3	5.58	15.8	4.84	80.45	7.53	580.85	63.89	143.74	55.9	0.43
4	6.27	15.31	5.31	78.84	6.35	535.04	71.49	151.91	49.36	0.34
4	6.15	14.42	4.65	80.76	6.74	485	43.53	195.76	39.18	0.37
4	5.97	14.01	5.65	81.25	6.72	556.82	79.63	201.34	57.91	0.28
4	6.23	15.14	4.96	78.81	6.76	455.12	66.07	161.49	51.38	0.39
4	6.55	14.8	4.92	81.86	6.68	679.01	41.85	202.3	61.85	0.48
4	6.97	15.78	5.26	80.59	6.49	506.93	75.66	221.06	51.94	0.45
4	6.15	15.67	5.25	80.85	6.74	391.69	58.63	217.26	52.77	0.47
4	6.97	15.01	5.45	81.02	6.7	400.54	61.1	162.93	34.31	0.38
4	6.23	15.14	4.76	78.85	6.76	431.68	65.41	211.19	43.76	0.47
4	6.55	15.8	4.94	79.93	6.52	450.76	63.25	215	46	0.38
4	6.27	15.98	5.01	80.78	6.51	532.86	70.53	241.05	59.18	0.36
4	7	15.87	4.68	80.58	6.72	567.27	42.58	190.49	52.96	0.47
4	5.97	15.21	5.29	78.41	6.48	357.63	79.67	232.78	39.75	0.38
4	6.87	15.24	5.27	80.46	6.9	537.37	55.31	216.14	54.24	0.37
4	6.95	16.8	5.17	82.87	6.76	618.16	55.55	195.95	83.24	0.38
