# Supplementary material for: The effects of Eisenia fetida and Metaphire guillelmi on the soil micro-food web in a microcosm experiment
Source: PLoS One. 2023 Aug 18;18(8):e0290282. doi: 10.1371/journal.pone.0290282 (PMC10437835; doi:10.1371/journal.pone.0290282)
Supplement: S1 Table — (XLSX) [file pone.0290282.s008.xlsx]

## Sheet: Sheet1
Earthworm species	Earthworm density	Earthworm biomasses at the beginning of experiment	Earthworm biomasses at the end of experiment
1	0	0	0
1	0	0	0
1	0	0	0
1	0	0	0
1	0	0	0
1	0	0	0
1	0	0	0
1	0	0	0
1	0	0	0
1	0	0	0
1	0	0	0
1	0	0	0
1	0	0	0
1	0	0	0
1	0	0	0
2	1	0.48	0.43
2	1	0.45	0.5
2	1	0.5	0.51
2	1	0.42	0.45
2	1	0.49	0.48
2	1	0.43	0.46
2	1	0.4	0.42
2	1	0.39	0.46
2	1	0.39	0.47
2	1	0.47	0.5
2	1	0.38	0.44
2	1	0.47	0.5
2	1	0.51	0.5
2	1	0.44	0.48	ave		sd		se
2	1	0.41	0.45	0.442	0.47	0.0431277	0.0285357	0.0111355	0.00736788
2	2	0.79	0.83
2	2	0.86	0.93
2	2	0.86	0.86
2	2	0.84	0.91
2	2	0.91	0.82
2	2	0.77	0.8
2	2	0.83	0.85
2	2	0.8	0.83
2	2	0.78	0.79
2	2	0.9	0.92
2	2	0.82	0.88
2	2	0.79	0.84
2	2	0.83	0.84
2	2	0.92	0.91	ave		sd		se
2	2	0.88	0.92	0.838667	0.862	0.0485308	0.0464758	0.0125306	0.012
2	4	1.85	1.86
2	4	1.78	1.82
2	4	1.81	1.82
2	4	1.67	1.76
2	4	1.7	1.78
2	4	1.65	1.72
2	4	1.79	1.8
2	4	1.86	1.85
2	4	1.69	1.78
2	4	1.78	1.81
2	4	1.75	1.78
2	4	1.72	1.78
2	4	1.74	1.79
2	4	1.77	1.76	ave		sd		se
2	4	1.81	1.75	1.758	1.79067	0.0630419	0.0373146	0.0162774	0.00963459
3	1	3.55	4.23
3	1	3.48	4.21
3	1	4.14	4.34
3	1	3.61	3.82
3	1	3.87	3.89
3	1	3.43	3.65
3	1	3.54	3.98
3	1	3.47	3.85
3	1	4.32	4.42
3	1	4.22	4.31
3	1	3.71	3.72
3	1	3.65	3.62
3	1	4.52	4.63
3	1	4.37	4.56	ave		sd		se
3	1	3.89	4.21	3.85133	4.096	0.37073	0.328868	0.0957222	0.0849134
3	2	6.79	8.28
3	2	7.8	9.54
3	2	7.33	8.83
3	2	6.45	7.96
3	2	6.96	7.12
3	2	6.98	7.36
3	2	7.63	8.34
3	2	7.55	8.65
3	2	7.65	7.83
3	2	6.98	7.47
3	2	7.15	8.01
3	2	6.88	7.75
3	2	7.45	8.64
3	2	7.36	7.57	ave		sd		se
3	2	6.87	7.65	7.18867	8.06667	0.384687	0.648368	0.0993257	0.167408
3	4	13.96	14.24
3	4	13.32	13.59
3	4	13.5	13.94
3	4	14.24	14.53
3	4	13.92	16.16
3	4	13.58	15.43
3	4	13.86	14.88
3	4	14.65	15.89
3	4	14.89	15.78
3	4	14.75	16.23
3	4	14.25	15.78
3	4	14.53	15.08
3	4	13.87	14.83
3	4	14.65	15.45	ave		sd		se
3	4	14.04	16.07	14.134	15.192	0.483008	0.836943	0.124712	0.216098
