# Supplementary material for: The effects of Eisenia fetida and Metaphire guillelmi on the soil micro-food web in a microcosm experiment
Source: PLoS One. 2023 Aug 18;18(8):e0290282. doi: 10.1371/journal.pone.0290282 (PMC10437835; doi:10.1371/journal.pone.0290282)
Supplement: S2 Table — (XLSX) [file pone.0290282.s009.xlsx]

## Sheet: Sheet1
Earthworm species	Body length	Body width	Gizzard	Foregut	Midgut	Hindgut	Earthworm species	Body length	Body width	Gizzard	Foregut	Midgut	Hindgut
Eisenia fetida	7.54	0.37	1.72	1.98	4.58	0.79	Metaphire guillelmi	11.67	0.59	3.12	2.48	7.68	1.02
	6.78	0.26	1.83	1.99	3.99	0.56		11.89	0.56	3.27	2.58	7.79	1.13
	6.63	0.33	1.72	1.71	4.28	0.59		11.78	0.59	3.21	2.59	7.54	1.16
	5.93	0.32	1.85	1.78	3.65	0.46		11.98	0.59	3.29	2.67	7.76	1.2
	6.67	0.31	1.86	1.79	3.98	0.53		11.23	0.53	2.91	2.36	7.56	0.98
	6.99	0.32	2.02	1.83	3.98	0.49		11.87	0.55	3.24	2.51	7.85	1.09
	7.65	0.36	2.13	2.08	4.71	0.73		12.98	0.73	3.65	3.15	8.15	1.2
	7.32	0.35	1.86	1.79	4.68	0.78		11.78	0.58	3.27	2.54	7.41	1.07
	6.96	0.25	1.78	1.86	4.42	0.59		11.77	0.59	3.28	2.51	7.48	1.15
	5.64	0.32	1.88	1.67	3.49	0.43		12.74	0.73	3.64	3.38	8.12	1.22
	6.98	0.31	2.12	1.86	3.95	0.53		11.78	0.53	3.26	2.42	7.58	1.13
	5.65	0.33	1.54	1.63	3.51	0.43		11.78	0.73	3.35	2.41	7.52	1.09
	6.67	0.31	1.78	1.75	4.23	0.59		11.88	0.59	3.34	2.52	7.58	1.2
	6.59	0.32	1.87	1.78	4.18	0.51		11.98	0.59	3.43	2.58	7.71	1.28
	7.53	0.47	2.21	1.89	4.78	0.78		11.56	0.58	3.07	2.51	7.53	0.98
	6.94	0.32	1.92	1.85	4.53	0.48		11.84	0.58	3.48	2.53	7.71	1.06
	5.89	0.32	1.89	1.58	3.71	0.53		11.9	0.53	3.39	2.61	7.61	0.97
	6.32	0.31	1.92	1.76	3.81	0.56		11.84	0.56	3.38	2.51	7.51	0.92
	6.31	0.32	1.65	1.79	3.87	0.57		11.54	0.57	3.24	2.51	7.58	0.88
	6.87	0.35	1.78	1.72	4.28	0.52		12.34	0.82	3.54	2.88	8.03	0.85
	7.21	0.32	1.87	2.09	4.37	0.72		11.54	0.72	3.33	2.33	7.57	0.87
	6.83	0.31	1.91	1.87	4.27	0.51		11.64	0.51	3.37	2.47	7.55	0.98
	6.57	0.32	1.97	1.76	4.19	0.57		11.65	0.57	3.13	2.45	7.53	1.1
	7.67	0.34	2.45	1.93	4.78	0.79		12.14	0.79	3.42	2.89	7.9	1.02
	5.89	0.31	1.34	1.65	3.68	0.48		11.32	0.48	3.1	2.44	7.49	0.87
	6.77	0.32	1.56	1.87	4.29	0.43		12.23	0.79	3.53	2.89	7.92	0.95
	6.9	0.31	1.87	1.89	4.34	0.53		12.21	0.76	3.61	2.88	7.95	0.97
	6.94	0.32	2.42	1.89	4.36	0.52		11.33	0.59	3.58	2.31	7.43	0.76
	6.75	0.31	2.25	1.67	4.41	0.58		11.76	0.46	3.55	2.43	7.54	0.96
	6.67	0.32	1.67	1.79	4.15	0.43		12.43	0.79	3.53	2.95	8.11	1.02
	6.89	0.31	1.92	1.78	4.21	0.59		12.23	0.76	3.48	2.91	7.93	1.03
	5.78	0.32	1.82	1.53	3.71	0.44		11.67	0.73	3.5	2.58	7.58	1.1
	5.98	0.31	1.98	1.64	3.78	0.45		11.89	0.78	3.58	2.61	7.78	1.09
	7.23	0.32	2.23	2.06	4.56	0.74		11.78	0.59	3.31	2.57	7.57	1.2
	6.87	0.37	1.92	1.86	4.18	0.53		11.98	0.59	3.42	2.67	7.75	1.03
	6.98	0.32	1.66	1.87	4.32	0.55		11.23	0.53	3.08	2.35	7.41	0.86
	6.78	0.31	1.68	1.88	4.28	0.51		11.87	0.43	3.19	2.58	7.74	1.08
	6.77	0.32	1.78	1.83	4.31	0.52		12.98	0.85	3.58	3.19	8.19	1.05
	6.74	0.31	1.98	1.77	4.23	0.55		11.78	0.51	3.34	2.59	7.58	0.99
	6.78	0.32	2.32	1.68	4.31	0.59		11.77	0.78	3.28	2.71	7.51	0.91
	6.78	0.32	1.92	1.96	4.31	0.56		12.74	0.85	3.58	3.17	8.13	1.15
	6.88	0.31	1.89	1.79	4.21	0.58		11.78	0.53	3.3	2.53	7.51	1.12
	5.98	0.32	1.92	1.58	3.78	0.48		11.78	0.56	3.54	2.51	7.51	0.89
	6.56	0.32	2.13	1.69	4.23	0.52		11.88	0.57	3.43	2.51	7.71	0.99
	6.84	0.31	1.87	1.68	4.37	0.52		11.98	0.52	3.37	2.61	7.78	1.11
	6.9	0.32	2.42	1.79	4.35	0.56		11.56	0.45	3.38	2.58	7.41	1.19
	6.84	0.31	2.31	1.93	4.28	0.49		11.84	0.51	3.45	2.51	7.67	1.02
	5.54	0.32	1.92	1.45	3.44	0.55		11.9	0.53	3.48	2.27	7.75	0.99
	7.34	0.31	1.65	1.87	4.59	0.79		11.84	0.79	3.37	2.75	7.68	0.94
	6.54	0.37	1.92	1.68	4.28	0.51		11.54	0.48	3.24	2.58	7.52	0.78
	6.64	0.32	1.76	1.79	4.31	0.47		12.34	0.79	3.53	2.92	8.09	1.09
	5.65	0.28	1.65	1.67	3.43	0.45		11.54	0.56	3.17	2.29	7.48	0.78
	7.14	0.36	1.92	1.98	4.45	0.67		11.64	0.59	3.33	2.54	7.53	1.03
	7.32	0.32	2.34	1.96	4.61	0.68		11.65	0.46	3.01	2.53	7.54	1.01
	7.23	0.31	1.92	1.79	4.71	0.59		12.14	0.72	3.4	2.93	7.66	1.12
	6.21	0.33	2.59	1.58	4.08	0.48		11.32	0.49	3.02	2.31	7.45	0.75
	6.33	0.32	1.87	1.69	3.98	0.52		12.23	0.76	3.49	2.91	7.91	1.06
	6.76	0.33	1.92	1.68	4.37	0.52		12.21	0.75	3.48	2.87	7.93	1.03
	7.43	0.37	1.65	1.79	4.55	0.79		12.33	0.82	3.51	2.78	7.95	1.08
	7.23	0.33	1.97	1.93	4.78	0.78		11.76	0.43	3.43	2.53	7.54	0.78
	6.64	0.35	2.21	1.65	4.34	0.57		12.43	0.81	3.48	2.77	8.01	1.2
	6.87	0.35	1.92	1.77	4.19	0.59		12.23	0.79	3.41	2.75	7.96	1.03
	6.83	0.32	1.86	1.78	4.18	0.51		11.67	0.59	3.48	2.58	7.55	0.81
	6.98	0.28	1.92	1.79	4.31	0.54		11.89	0.51	3.31	2.64	7.79	0.82
	5.89	0.32	1.98	1.77	3.53	0.45		11.78	0.78	3.22	2.39	7.65	0.76
	6.78	0.31	1.92	1.78	4.31	0.45		11.98	0.48	3.43	2.53	7.83	0.86
	6.9	0.32	1.92	1.86	4.31	0.46		11.23	0.53	2.9	2.23	7.37	0.75
	6.78	0.32	1.65	1.79	4.31	0.42		11.87	0.56	3.42	2.67	7.79	0.88
	5.98	0.33	1.76	1.58	3.78	0.48		12.98	0.87	3.64	3.29	8.15	1.09
	6.8	0.35	1.92	1.89	4.21	0.52		11.78	0.52	3.34	2.65	7.63	0.75
	7.54	0.45	1.78	1.9	4.77	0.71		11.77	0.62	3	2.55	7.65	0.87
	6.94	0.32	1.92	1.89	4.35	0.56		12.74	0.71	3.65	3.15	8.09	1.13
	6.9	0.28	1.97	1.83	4.48	0.49		11.78	0.57	3.24	2.69	7.62	1.02
	7.43	0.32	1.92	1.95	4.72	0.77		11.78	0.79	3.33	2.57	7.65	0.86
	7.54	0.36	1.76	1.97	4.79	0.73		11.88	0.48	3.27	2.61	7.79	0.87
	5.89	0.32	1.52	1.68	3.58	0.49		11.98	0.79	3.28	2.65	7.83	0.92
	6.64	0.35	1.92	1.59	4.41	0.52		11.56	0.56	3.35	2.46	7.54	0.88
	6.56	0.32	1.67	1.77	4.23	0.45		11.84	0.59	3.18	2.64	7.76	0.85
	6.94	0.34	1.87	1.87	4.41	0.51		11.9	0.46	3.25	2.66	7.91	0.87
	7.54	0.35	1.69	1.89	4.81	0.72		11.84	0.53	3.24	2.65	7.85	0.98
	6.93	0.32	1.92	1.89	4.31	0.55		12.54	0.89	3.55	3.19	8.04	1.1
	6.63	0.36	1.56	1.88	4.18	0.48		12.34	0.73	3.54	3.15	7.93	1.02
	6.84	0.35	1.92	1.89	4.34	0.52		11.54	0.78	3.12	2.65	7.52	0.87
	6.78	0.37	1.63	1.88	4.27	0.52		11.64	0.59	3.01	2.53	7.65	0.95
	7.64	0.32	1.92	1.99	4.75	0.79		11.65	0.43	3	2.59	7.69	0.97
	6.94	0.35	2.38	1.83	4.58	0.49		12.14	0.73	3.42	2.89	7.88	1.04
	6.54	0.32	1.92	1.75	4.24	0.47		11.32	0.43	3.13	2.32	7.44	0.76
	7.65	0.35	1.98	1.77	4.89	0.79		12.23	0.79	3.54	3.25	7.92	1.02
	6.54	0.32	1.92	1.99	4.03	0.46		12.21	0.72	3.51	3.21	7.91	1.03
	6.75	0.34	1.79	1.88	4.23	0.42		11.33	0.78	3.13	2.58	7.45	0.76
	7.56	0.33	1.89	1.78	4.77	0.75		11.76	0.48	3.26	2.64	7.71	1.09
	6.76	0.36	1.92	1.85	4.29	0.47		12.43	0.53	3.57	2.96	8.09	1.2
	6.96	0.32	2.04	1.88	4.55	0.49		12.13	0.56	3.45	2.81	7.82	1.03
	6.98	0.33	1.67	1.97	4.53	0.46		11.54	0.57	3.11	2.55	7.55	0.86
	7.54	0.34	1.89	1.98	4.71	0.64		11.64	0.52	3.21	2.49	7.53	1.08
	6.67	0.25	1.76	1.78	4.19	0.54		11.65	0.72	3.12	2.42	7.58	1.05
	6.89	0.32	1.87	1.88	4.32	0.51		12.14	0.71	3.45	2.85	7.84	0.99
	6.9	0.28	1.67	1.89	4.35	0.58		11.32	0.57	3.08	2.32	7.56	0.71
	7.67	0.33	1.99	1.98	4.69	0.78		12.23	0.79	3.38	2.91	7.91	1.15
	6.89	0.32	2.22	1.78	4.43	0.53		12.21	0.67	3.6	2.89	7.89	1.12
	7.23	0.29	1.89	1.98	4.44	0.78		11.33	0.64	3.02	2.85	7.63	0.79
	6.86	0.32	2.47	1.89	4.26	0.61		11.76	0.62	3.13	2.82	7.57	0.99
	6.87	0.35	1.88	1.9	4.31	0.53		12.43	0.73	3.58	2.88	8.07	1.11
	6.98	0.34	1.56	1.88	4.45	0.52		12.23	0.7	3.53	2.84	7.87	1.19
	7.34	0.37	1.98	1.92	4.49	0.76		11.87	0.52	3.33	2.74	7.63	1.02
ave	6.80676	0.326952	1.90657	1.81686	4.27686	0.565429		11.9055	0.628857	3.34257	2.668	7.71981	0.994571
SD	0.493244	0.0298433	0.221931	0.122924	0.331402	0.109264		0.382039	0.123252	0.182988	0.248768	0.208483	0.133338
se	0.0481357	0.00291241	0.0216583	0.0119961	0.0323416	0.010663		0.0372832	0.0120281	0.0178578	0.0242772	0.0203459	0.0130124
