# Supplementary material for: The effects of Eisenia fetida and Metaphire guillelmi on the soil micro-food web in a microcosm experiment
Source: PLoS One. 2023 Aug 18;18(8):e0290282. doi: 10.1371/journal.pone.0290282 (PMC10437835; doi:10.1371/journal.pone.0290282)
Supplement: S3 Table — TC, Total carbon; TN, total nitrogen; TP, total phosphorus; SOC, organic carbon; available P, available phosphorus; NO3-N, nitrate nitrogen; and NH4+N, ammonium nitrogen. (XLSX) [file pone.0290282.s010.xlsx]

## Sheet: Sheet1
Earthworm species	Earthworm density	Replicates	Earthworm biomasses at the beginning of experiment	TC	SOC	TP	TN	Available P	NO3-N	NH4+N	pH	Winter wheat aboveground biomasses	Winter wheat belowground biomasses
1	1	1	0	14.82	5.18	0.41	0.7	19.81	13.24	3.71	8.04	1.13	0.17
1	1	2	0	14.96	4.96	0.53	0.68	18.84	13.18	4.23	8.05	1.05	0.26
1	1	3	0	15.51	5.34	0.54	0.68	20.4	12.88	3.58	8.08	1.2	0.19
1	1	4	0	14.91	5.53	0.51	0.67	19.21	12.87	4.2	7.98	1.26	0.19
1	1	5	0	14.49	5.56	0.53	0.64	18.19	13.44	4.07	8.03	1.3	0.25
1	1	6	0	14.82	5.38	0.51	0.66	18.81	13.44	3.81	8.05	1.06	0.16
1	1	7	0	14.96	4.86	0.53	0.68	18.84	13.48	4.03	8.04	1.13	0.17
1	1	8	0	15.51	4.77	0.47	0.66	19.4	12.89	3.78	8.06	1.18	0.21
1	1	9	0	14.91	5.73	0.51	0.66	19.21	13.07	4.3	8.12	1.2	0.18
1	1	10	0	14.49	5.26	0.67	0.63	18.29	12.98	4.17	8.13	1.14	0.26
1	1	11	0	14.82	5.57	0.51	0.69	19.91	13.84	3.99	8.09	1.23	0.37
1	1	12	0	14.96	5.46	0.53	0.67	18.94	13.68	4.53	8.08	1.14	0.16
1	1	13	0	15.51	4.88	0.45	0.64	20.3	13.08	3.88	8.1	1.08	0.27
1	1	14	0	14.91	5.13	0.51	0.65	20.21	13.07	4.3	8.01	1.2	0.29
1	1	15	0	14.49	5.36	0.47	0.67	18.09	13.54	4.28	8.04	1.21	0.23
2	2	1	0.48	15.33	5.68	0.57	0.71	19.56	14.41	4.8	8.1	1.52	0.19
2	2	2	0.45	15.69	5.75	0.56	0.66	20.71	14.25	4.46	8.07	1.49	0.14
2	2	3	0.5	15.59	6.04	0.59	0.67	19.7	14.56	3.86	8.14	1.49	0.19
2	2	4	0.42	15.63	5.67	0.55	0.64	20.65	14.32	4.45	8.14	1.38	0.22
2	2	5	0.49	15.59	6.25	0.54	0.7	19.81	14.09	4.56	8	1.47	0.17
2	2	6	0.43	15.33	5.44	0.57	0.72	19.36	14.61	4.62	8.1	1.43	0.2
2	2	7	0.4	15.69	5.95	0.58	0.69	19.61	14.15	4.56	8.11	1.4	0.15
2	2	8	0.39	15.59	6.54	0.56	0.65	19.9	14.86	4.76	8.12	1.43	0.17
2	2	9	0.39	15.63	5.67	0.58	0.64	20.75	14.72	4.35	8.09	1.35	0.2
2	2	10	0.47	15.59	6.25	0.54	0.7	19.31	14.29	4.76	8.11	1.47	0.18
2	2	11	0.38	15.33	5.73	0.57	0.68	18.86	14.71	4.67	8.09	1.49	0.2
2	2	12	0.47	15.69	5.75	0.56	0.68	20.88	14.87	4.26	8.06	1.46	0.15
2	2	13	0.51	15.59	6.34	0.56	0.68	18.7	14.16	4.56	8.12	1.4	0.19
2	2	14	0.44	15.63	5.67	0.54	0.63	19.75	14.56	4.85	8.11	1.4	0.2
2	2	15	0.41	15.59	6.25	0.54	0.65	19.61	14.02	3.96	8	1.39	0.17
2	3	1	0.79	14.85	5.85	0.67	0.69	17.88	14.37	4.76	8.1	1.54	0.19
2	3	2	0.86	15.34	6.35	0.68	0.66	19.67	15.93	4.9	8.03	1.52	0.19
2	3	3	0.86	15.52	5.81	0.63	0.7	18.68	15.35	4.8	8.06	1.43	0.2
2	3	4	0.84	15.5	6.74	0.58	0.67	19.62	15.67	4.78	8.09	1.32	0.28
2	3	5	0.91	15.44	6.36	0.59	0.66	20.27	15.85	4.81	8.04	1.57	0.29
2	3	6	0.77	14.85	5.85	0.67	0.71	18.58	14.37	5.06	8.14	1.48	0.2
2	3	7	0.83	15.34	6.35	0.58	0.66	19.56	15.03	4.8	8.19	1.5	0.2
2	3	8	0.8	15.52	6.61	0.63	0.67	19.48	14.85	4.7	8.12	1.44	0.19
2	3	9	0.78	15.5	6.24	0.58	0.65	18.32	14.79	4.88	8.01	1.41	0.25
2	3	10	0.9	15.44	6.66	0.59	0.66	19.35	14.85	4.9	8.06	1.41	0.26
2	3	11	0.82	14.85	5.85	0.57	0.7	17.57	15.37	4.76	8.04	1.52	0.2
2	3	12	0.79	15.34	6.85	0.58	0.65	18.78	14.93	5.1	8.02	1.47	0.21
2	3	13	0.83	15.52	6.51	0.53	0.67	18.88	14.85	4.76	8.12	1.43	0.19
2	3	14	0.92	15.5	6.44	0.58	0.67	19.82	14.67	5.08	8.12	1.5	0.25
2	3	15	0.88	15.44	6.36	0.69	0.65	19.37	14.95	5.14	8.07	1.41	0.27
2	4	1	1.85	15.52	5.99	0.64	0.68	20.28	14.83	5.11	8.08	1.16	0.23
2	4	2	1.78	14.83	6.95	0.77	0.64	19.53	14.11	4.98	8.01	1.69	0.32
2	4	3	1.81	15.35	6.74	0.6	0.68	19.5	14.57	5.46	8.11	1.26	0.23
2	4	4	1.67	14.76	5.86	0.78	0.69	18.3	14.25	4.56	8.11	1.15	0.27
2	4	5	1.7	15.24	6.82	0.59	0.65	19.27	14.42	4.92	8.07	1.63	0.25
2	4	6	1.65	15.52	6.57	0.54	0.68	21.28	15.83	5.25	8.09	1.23	0.26
2	4	7	1.79	14.83	7.05	0.57	0.65	19.53	14.87	4.98	8.13	1.57	0.3
2	4	8	1.86	15.35	6.74	0.7	0.7	20.5	15.77	5.36	8.1	1.32	0.32
2	4	9	1.69	14.76	6.81	0.58	0.66	18.3	15.95	4.76	8.08	1.23	0.28
2	4	10	1.78	15.24	5.82	0.69	0.68	18.39	15.42	5.52	8.09	1.59	0.27
2	4	11	1.75	15.52	6.77	0.64	0.69	19.38	14.83	5.31	8.09	1.23	0.23
2	4	12	1.72	14.83	6.75	0.67	0.65	19.53	14.91	4.98	8.08	1.55	0.29
2	4	13	1.74	15.35	6.74	0.67	0.65	19.9	14.57	5.46	8.05	1.27	0.32
2	4	14	1.77	14.76	6.81	0.58	0.66	18.3	16.25	4.86	8.09	1.63	0.29
2	4	15	1.81	15.24	6.82	0.59	0.64	19.37	15.56	5.92	8.05	1.6	0.29
3	2	1	3.55	15.25	6.12	0.57	0.65	19.8	13.4	4.32	8.23	1.59	0.29
3	2	2	3.48	15.38	5.77	0.53	0.65	20.79	14	4.5	8.04	1.18	0.25
3	2	3	4.14	15.33	5.85	0.58	0.68	20.01	14.97	4.56	8.05	1.54	0.31
3	2	4	3.61	14.81	6	0.49	0.69	18.76	15.11	4.66	8.06	1.45	0.22
3	2	5	3.87	15.68	5.83	0.56	0.69	17.68	14.04	4.6	8.03	1.52	0.35
3	2	6	3.43	15.25	6.12	0.57	0.68	19.8	14.13	4.56	8.23	1.48	0.23
3	2	7	3.54	15.38	6.77	0.53	0.64	19.59	14.54	4.5	8.12	1.53	0.34
3	2	8	3.47	15.33	5.85	0.58	0.66	18.88	15.01	4.46	8.11	1.35	0.28
3	2	9	4.32	14.81	6	0.59	0.67	18.76	14.77	4.58	8.09	1.48	0.29
3	2	10	4.22	14.68	5.83	0.46	0.65	18.57	15.43	4.6	8.12	1.55	0.32
3	2	11	3.71	15.25	6.12	0.57	0.67	19.5	14.1	4.57	8.18	1.6	0.27
3	2	12	3.65	15.38	5.77	0.59	0.66	19.57	15.32	4.5	8.14	1.29	0.28
3	2	13	4.52	14.33	5.85	0.58	0.67	19.1	15.97	4.76	8.09	1.58	0.32
3	2	14	4.37	15.81	6	0.49	0.66	18.98	15.11	4.71	8.12	1.51	0.29
3	2	15	3.89	14.68	5.83	0.53	0.68	19.57	15.04	4.45	8.17	1.49	0.31
3	3	1	6.79	14.98	5.9	0.53	0.68	18.71	13.85	4.75	8.1	1.39	0.24
3	3	2	7.8	15.18	5.91	0.58	0.68	19.28	14.79	4.78	8.19	1.26	0.29
3	3	3	7.33	15.07	6.17	0.57	0.68	19.56	15.41	4.8	8.26	1.88	0.4
3	3	4	6.45	14.95	6.54	0.61	0.65	19.28	15.3	4.78	8.16	1.65	0.36
3	3	5	6.96	15.25	5.58	0.59	0.69	20.93	15.8	4.74	8.06	1.77	0.43
3	3	6	6.98	14.98	6.1	0.58	0.66	19.41	13.85	5.05	8.15	1.43	0.35
3	3	7	7.63	15.18	5.91	0.53	0.69	19.37	14.79	4.78	8.2	1.35	0.29
3	3	8	7.55	15.07	6.17	0.57	0.67	19.74	15.41	4.8	8.18	1.77	0.47
3	3	9	7.65	14.95	6.54	0.61	0.66	18.38	15.3	4.78	8.17	1.7	0.38
3	3	10	6.98	15.25	5.58	0.59	0.65	20.04	14.8	4.84	8.12	1.7	0.43
3	3	11	7.15	14.98	6.35	0.58	0.67	19.51	13.85	5.15	8.21	1.43	0.44
3	3	12	6.88	15.18	5.98	0.63	0.67	18.88	14.79	4.78	8.21	1.35	0.38
3	3	13	7.45	15.07	6.17	0.6	0.69	19.86	15.41	4.8	8.18	1.78	0.4
3	3	14	7.36	14.95	6.54	0.51	0.66	19.36	16.3	4.88	8.2	1.6	0.39
3	3	15	6.87	15.25	5.58	0.59	0.68	19.88	15.8	4.84	8.1	1.75	0.43
3	4	1	13.96	15.83	6.27	0.62	0.66	19.86	15.31	5.31	8.18	1.93	0.34
3	4	2	13.32	15.09	6.15	0.57	0.65	20.48	14.42	4.65	8.13	1.56	0.37
3	4	3	13.5	15.54	5.97	0.47	0.69	19.08	14.01	5.65	8.11	1.98	0.28
3	4	4	14.24	14.96	6.23	0.63	0.69	18.47	15.14	4.96	8.17	1.72	0.39
3	4	5	13.92	15.84	6.55	0.59	0.65	18.97	14.8	4.92	8.21	1.9	0.48
3	4	6	13.58	14.83	6.97	0.49	0.68	19.78	15.78	5.26	8.16	1.81	0.45
3	4	7	13.86	15.09	6.15	0.58	0.65	19.38	15.67	5.25	8.15	1.73	0.47
3	4	8	14.65	14.34	6.97	0.57	0.69	20.06	15.01	5.45	8.12	1.87	0.38
3	4	9	14.89	14.96	6.23	0.53	0.7	18.33	15.14	4.76	8.2	1.79	0.47
3	4	10	14.75	15.84	6.55	0.59	0.65	19.02	15.8	4.94	8.09	1.68	0.38
3	4	11	14.25	15.83	6.27	0.62	0.66	18.59	15.98	5.01	8.15	1.68	0.36
3	4	12	14.53	14.09	7	0.53	0.65	19.08	15.87	4.68	8.14	1.59	0.47
3	4	13	13.87	15.54	5.97	0.57	0.68	18.86	15.21	5.29	8.09	1.77	0.38
3	4	14	14.65	14.96	6.87	0.63	0.68	18.56	15.24	5.27	8.15	1.57	0.37
3	4	15	14.04	15.84	6.95	0.57	0.66	19.02	16.8	5.17	8.2	1.77	0.38
