# Supplementary material for: The effects of Eisenia fetida and Metaphire guillelmi on the soil micro-food web in a microcosm experiment
Source: PLoS One. 2023 Aug 18;18(8):e0290282. doi: 10.1371/journal.pone.0290282 (PMC10437835; doi:10.1371/journal.pone.0290282)
Supplement: S4 Table — (XLSX) [file pone.0290282.s011.xlsx]

## Sheet: Sheet1
Earthworm species	Earthworm density	TC	TN	TP	SOC	Available P	NO3-N	NH4+N	pH
1	1	14.82	0.7	0.41	5.18	19.81	13.24	3.71	8.04
1	1	14.96	0.68	0.53	4.96	18.84	13.18	4.23	8.05
1	1	15.51	0.68	0.54	5.34	20.4	12.88	3.58	8.08
1	1	14.91	0.67	0.51	5.53	19.21	12.87	4.2	7.98
1	1	14.49	0.64	0.53	5.56	18.19	13.44	4.07	8.03
1	1	14.82	0.66	0.51	5.38	18.81	13.44	3.81	8.05
1	1	14.96	0.68	0.53	4.86	18.84	13.48	4.03	8.04
1	1	15.51	0.66	0.47	4.77	19.4	12.89	3.78	8.06
1	1	14.91	0.66	0.51	5.73	19.21	13.07	4.3	8.12
1	1	14.49	0.63	0.67	5.26	18.29	12.98	4.17	8.13
1	1	14.82	0.69	0.51	5.57	19.91	13.84	3.99	8.09
1	1	14.96	0.67	0.53	5.46	18.94	13.68	4.53	8.08
1	1	15.51	0.64	0.45	4.88	20.3	13.08	3.88	8.1
1	1	14.91	0.65	0.51	5.13	20.21	13.07	4.3	8.01
1	1	14.49	0.67	0.47	5.36	18.09	13.54	4.28	8.04
2	2	15.33	0.71	0.57	5.68	19.56	14.41	4.8	8.1
2	2	15.69	0.66	0.56	5.75	20.71	14.25	4.46	8.07
2	2	15.59	0.67	0.59	6.04	19.7	14.56	3.86	8.14
2	2	15.63	0.64	0.55	5.67	20.65	14.32	4.45	8.14
2	2	15.59	0.7	0.54	6.25	19.81	14.09	4.56	8
2	2	15.33	0.72	0.57	5.44	19.36	14.61	4.62	8.1
2	2	15.69	0.69	0.58	5.95	19.61	14.15	4.56	8.11
2	2	15.59	0.65	0.56	6.54	19.9	14.86	4.76	8.12
2	2	15.63	0.64	0.58	5.67	20.75	14.72	4.35	8.09
2	2	15.59	0.7	0.54	6.25	19.31	14.29	4.76	8.11
2	2	15.33	0.68	0.57	5.73	18.86	14.71	4.67	8.09
2	2	15.69	0.68	0.56	5.75	20.88	14.87	4.26	8.06
2	2	15.59	0.68	0.56	6.34	18.7	14.16	4.56	8.12
2	2	15.63	0.63	0.54	5.67	19.75	14.56	4.85	8.11
2	2	15.59	0.65	0.54	6.25	19.61	14.02	3.96	8
2	3	14.85	0.69	0.67	5.85	17.88	14.37	4.76	8.1
2	3	15.34	0.66	0.68	6.35	19.67	15.93	4.9	8.03
2	3	15.52	0.7	0.63	5.81	18.68	15.35	4.8	8.06
2	3	15.5	0.67	0.58	6.74	19.62	15.67	4.78	8.09
2	3	15.44	0.66	0.59	6.36	20.27	15.85	4.81	8.04
2	3	14.85	0.71	0.67	5.85	18.58	14.37	5.06	8.14
2	3	15.34	0.66	0.58	6.35	19.56	15.03	4.8	8.19
2	3	15.52	0.67	0.63	6.61	19.48	14.85	4.7	8.12
2	3	15.5	0.65	0.58	6.24	18.32	14.79	4.88	8.01
2	3	15.44	0.66	0.59	6.66	19.35	14.85	4.9	8.06
2	3	14.85	0.7	0.57	5.85	17.57	15.37	4.76	8.04
2	3	15.34	0.65	0.58	6.85	18.78	14.93	5.1	8.02
2	3	15.52	0.67	0.53	6.51	18.88	14.85	4.76	8.12
2	3	15.5	0.67	0.58	6.44	19.82	14.67	5.08	8.12
2	3	15.44	0.65	0.69	6.36	19.37	14.95	5.14	8.07
2	4	15.52	0.68	0.64	5.99	20.28	14.83	5.11	8.08
2	4	14.83	0.64	0.77	6.95	19.53	14.11	4.98	8.01
2	4	15.35	0.68	0.6	6.74	19.5	14.57	5.46	8.11
2	4	14.76	0.69	0.78	5.86	18.3	14.25	4.56	8.11
2	4	15.24	0.65	0.59	6.82	19.27	14.42	4.92	8.07
2	4	15.52	0.68	0.54	6.57	21.28	15.83	5.25	8.09
2	4	14.83	0.65	0.57	7.05	19.53	14.87	4.98	8.13
2	4	15.35	0.7	0.7	6.74	20.5	15.77	5.36	8.1
2	4	14.76	0.66	0.58	6.81	18.3	15.95	4.76	8.08
2	4	15.24	0.68	0.69	5.82	18.39	15.42	5.52	8.09
2	4	15.52	0.69	0.64	6.77	19.38	14.83	5.31	8.09
2	4	14.83	0.65	0.67	6.75	19.53	14.91	4.98	8.08
2	4	15.35	0.65	0.67	6.74	19.9	14.57	5.46	8.05
2	4	14.76	0.66	0.58	6.81	18.3	16.25	4.86	8.09
2	4	15.24	0.64	0.59	6.82	19.37	15.56	5.92	8.05
3	2	15.25	0.65	0.57	6.12	19.8	13.4	4.32	8.23
3	2	15.38	0.65	0.53	5.77	20.79	14	4.5	8.04
3	2	15.33	0.68	0.58	5.85	20.01	14.97	4.56	8.05
3	2	14.81	0.69	0.49	6	18.76	15.11	4.66	8.06
3	2	15.68	0.69	0.56	5.83	17.68	14.04	4.6	8.03
3	2	15.25	0.68	0.57	6.12	19.8	14.13	4.56	8.23
3	2	15.38	0.64	0.53	6.77	19.59	14.54	4.5	8.12
3	2	15.33	0.66	0.58	5.85	18.88	15.01	4.46	8.11
3	2	14.81	0.67	0.59	6	18.76	14.77	4.58	8.09
3	2	14.68	0.65	0.46	5.83	18.57	15.43	4.6	8.12
3	2	15.25	0.67	0.57	6.12	19.5	14.1	4.57	8.18
3	2	15.38	0.66	0.59	5.77	19.57	15.32	4.5	8.14
3	2	14.33	0.67	0.58	5.85	19.1	15.97	4.76	8.09
3	2	15.81	0.66	0.49	6	18.98	15.11	4.71	8.12
3	2	14.68	0.68	0.53	5.83	19.57	15.04	4.45	8.17
3	3	14.98	0.68	0.53	5.9	18.71	13.85	4.75	8.1
3	3	15.18	0.68	0.58	5.91	19.28	14.79	4.78	8.19
3	3	15.07	0.68	0.57	6.17	19.56	15.41	4.8	8.26
3	3	14.95	0.65	0.61	6.54	19.28	15.3	4.78	8.16
3	3	15.25	0.69	0.59	5.58	20.93	15.8	4.74	8.06
3	3	14.98	0.66	0.58	6.1	19.41	13.85	5.05	8.15
3	3	15.18	0.69	0.53	5.91	19.37	14.79	4.78	8.2
3	3	15.07	0.67	0.57	6.17	19.74	15.41	4.8	8.18
3	3	14.95	0.66	0.61	6.54	18.38	15.3	4.78	8.17
3	3	15.25	0.65	0.59	5.58	20.04	14.8	4.84	8.12
3	3	14.98	0.67	0.58	6.35	19.51	13.85	5.15	8.21
3	3	15.18	0.67	0.63	5.98	18.88	14.79	4.78	8.21
3	3	15.07	0.69	0.6	6.17	19.86	15.41	4.8	8.18
3	3	14.95	0.66	0.51	6.54	19.36	16.3	4.88	8.2
3	3	15.25	0.68	0.59	5.58	19.88	15.8	4.84	8.1
3	4	15.83	0.66	0.62	6.27	19.86	15.31	5.31	8.18
3	4	15.09	0.65	0.57	6.15	20.48	14.42	4.65	8.13
3	4	15.54	0.69	0.47	5.97	19.08	14.01	5.65	8.11
3	4	14.96	0.69	0.63	6.23	18.47	15.14	4.96	8.17
3	4	15.84	0.65	0.59	6.55	18.97	14.8	4.92	8.21
3	4	14.83	0.68	0.49	6.97	19.78	15.78	5.26	8.16
3	4	15.09	0.65	0.58	6.15	19.38	15.67	5.25	8.15
3	4	14.34	0.69	0.57	6.97	20.06	15.01	5.45	8.12
3	4	14.96	0.7	0.53	6.23	18.33	15.14	4.76	8.2
3	4	15.84	0.65	0.59	6.55	19.02	15.8	4.94	8.09
3	4	15.83	0.66	0.62	6.27	18.59	15.98	5.01	8.15
3	4	14.09	0.65	0.53	7	19.08	15.87	4.68	8.14
3	4	15.54	0.68	0.57	5.97	18.86	15.21	5.29	8.09
3	4	14.96	0.68	0.63	6.87	18.56	15.24	5.27	8.15
3	4	15.84	0.66	0.57	6.95	19.02	16.8	5.17	8.2
