# Supplementary material for: The effects of Eisenia fetida and Metaphire guillelmi on the soil micro-food web in a microcosm experiment
Source: PLoS One. 2023 Aug 18;18(8):e0290282. doi: 10.1371/journal.pone.0290282 (PMC10437835; doi:10.1371/journal.pone.0290282)
Supplement: S5 Table — (XLSX) [file pone.0290282.s012.xlsx]

## Sheet: Sheet1
Earthworm species	Earthworm density	Replicates	Earthworm biomasses at the beginning of experiment	Total soil microorganism biomass	Bacteria biomass	Fungi biomass	The ratio of bacteria biomass to fungi biomass	Gram-negative bacteria biomass	Gram-negative bacteria biomass	The ratio of gram-positive bacteria to gram-negative bacteria	Actinomycete biomass	AMF biomass	Protozoa biomass
1	1	1	0	87.36	80.62	6.74	11.96	31.44	25.32	0.81	7.34	2.86	0.59
1	1	2	0	88.58	81.96	6.62	12.39	30.39	27.12	0.89	8.04	3.24	0.67
1	1	3	0	90.84	82.49	8.35	9.88	31.71	26.58	0.84	7.67	3.11	0.68
1	1	4	0	91.19	83.87	7.32	11.46	30.59	28.36	0.93	8.07	3.13	0.59
1	1	5	0	89.02	82.16	6.86	11.98	30.43	27.76	0.91	7.74	3.06	0.5
1	1	6	0	87.7	81.14	6.55	12.39	30.08	26.85	0.89	7.96	3.21	0.59
1	1	7	0	86.6	80.13	6.47	12.39	29.71	26.51	0.89	7.86	3.17	0.66
1	1	8	0	89.03	80.84	8.18	9.88	31.07	26.05	0.84	7.51	3.05	0.67
1	1	9	0	88.45	81.36	7.1	11.46	29.67	27.51	0.93	7.83	3.03	0.57
1	1	10	0	88.52	81.7	6.82	11.98	30.26	27.6	0.91	7.7	3.05	0.5
1	1	11	0	87.73	80.96	6.77	11.96	31.57	25.43	0.81	7.37	2.88	0.59
1	1	12	0	86.81	80.33	6.49	12.39	29.78	26.58	0.89	7.88	3.18	0.66
1	1	13	0	89.03	80.84	8.18	9.88	31.07	26.05	0.84	7.51	3.05	0.67
1	1	14	0	89.37	82.2	7.17	11.46	29.97	27.79	0.93	7.91	3.07	0.58
1	1	15	0	86.35	79.7	6.65	11.98	29.52	26.93	0.91	7.51	2.97	0.49
2	2	1	0.48	88.32	81.22	7.1	11.43	31.7	24.72	0.78	7.19	2.87	0.6
2	2	2	0.45	90.78	84.13	6.65	12.66	32.48	27.26	0.84	8.16	3.25	0.67
2	2	3	0.5	92.05	83.23	8.82	9.43	30.93	27.45	0.89	7.6	3.13	0.69
2	2	4	0.42	88.86	81.85	7.01	11.67	30.21	27.41	0.91	7.91	2.49	0.59
2	2	5	0.49	91.59	84.78	6.81	12.44	29.88	29.25	0.98	8.57	2.92	0.51
2	2	6	0.43	89.2	82.03	7.17	11.43	32.02	24.97	0.78	7.26	2.9	0.42
2	2	7	0.4	90.61	83.98	6.63	12.66	32.42	27.21	0.84	8.15	3.24	0.42
2	2	8	0.39	89.1	80.56	8.54	9.43	29.94	26.57	0.89	7.36	3.03	0.54
2	2	9	0.39	89.75	82.67	7.08	11.67	30.52	27.68	0.91	7.99	2.51	0.5
2	2	10	0.47	90.41	83.68	6.73	12.44	29.49	28.87	0.98	8.46	2.88	0.5
2	2	11	0.38	88.41	81.3	7.11	11.43	31.73	24.75	0.78	7.2	2.87	0.42
2	2	12	0.47	88.8	82.3	6.5	12.66	31.77	26.66	0.84	7.99	3.18	0.41
2	2	13	0.51	90.45	81.78	8.67	9.43	30.4	26.97	0.89	7.47	3.08	0.54
2	2	14	0.44	92.21	84.93	7.28	11.67	31.35	28.44	0.91	8.21	2.58	0.52
2	2	15	0.41	90.71	83.96	6.75	12.44	29.59	28.97	0.98	8.49	2.89	0.5
2	3	1	0.79	91.09	84.12	6.97	12.07	33.43	25.53	0.76	7.06	2.8	0.43
2	3	2	0.86	89.51	83.59	5.92	14.12	32	26.94	0.84	8.12	2.89	0.41
2	3	3	0.86	93.79	85.72	8.07	10.63	31.34	28.25	0.9	8.23	3.1	0.56
2	3	4	0.84	90.17	83.28	6.89	12.1	31.94	27.84	0.87	7.93	2.67	0.5
2	3	5	0.91	88.61	82.23	6.38	12.9	30.92	27.24	0.88	7.84	2.76	0.49
2	3	6	0.77	92.36	85.29	7.07	12.07	33.9	25.88	0.76	7.16	2.84	0.44
2	3	7	0.83	88.75	82.88	5.87	14.12	31.73	26.71	0.84	8.06	2.86	0.41
2	3	8	0.8	92.81	84.83	7.98	10.63	31.02	27.96	0.9	8.14	3.07	0.56
2	3	9	0.78	90.35	83.45	6.9	12.1	32.01	27.9	0.87	7.95	2.68	0.51
2	3	10	0.9	90.5	83.99	6.51	12.9	31.58	27.83	0.88	8.01	2.82	0.5
2	3	11	0.82	91.23	84.25	6.98	12.07	33.49	25.57	0.76	7.07	2.8	0.41
2	3	12	0.79	89.62	83.69	5.93	14.12	32.04	26.97	0.84	8.13	2.89	0.4
2	3	13	0.83	91.36	83.5	7.86	10.63	30.53	27.52	0.9	8.02	3.02	0.45
2	3	14	0.92	90.07	83.19	6.88	12.1	31.91	27.81	0.87	7.93	2.67	0.49
2	3	15	0.88	93.91	87.15	6.76	12.9	32.76	28.87	0.88	8.31	2.93	0.52
2	4	1	1.85	88.91	82.4	6.51	12.67	31.29	25.68	0.82	7.62	2.68	0.4
2	4	2	1.78	91.93	85.79	6.14	13.97	30.79	28.8	0.94	8.53	3.15	0.41
2	4	3	1.81	92.67	84.22	8.45	9.97	29.45	28.76	0.98	8.18	2.99	0.46
2	4	4	1.67	92.47	85.06	7.41	11.48	31.46	29.04	0.92	7.7	2.94	0.51
2	4	5	1.7	92.66	85.65	7.01	12.22	31.89	28.57	0.9	8.19	2.88	0.51
2	4	6	1.65	91.44	84.75	6.69	12.67	32.18	26.42	0.82	7.83	2.76	0.41
2	4	7	1.79	89.76	83.76	6	13.97	30.06	28.12	0.94	8.33	3.08	0.4
2	4	8	1.86	94.15	85.57	8.58	9.97	29.92	29.22	0.98	8.31	3.04	0.47
2	4	9	1.69	93.07	85.61	7.46	11.48	31.67	29.22	0.92	7.75	2.96	0.51
2	4	10	1.78	90.34	83.5	6.84	12.22	31.09	27.85	0.9	7.99	2.81	0.5
2	4	11	1.75	88.94	82.43	6.51	12.67	31.3	25.69	0.82	7.62	2.68	0.4
2	4	12	1.72	89.71	83.72	5.99	13.97	30.05	28.1	0.94	8.33	3.08	0.4
2	4	13	1.74	91.62	83.27	8.35	9.97	29.12	28.44	0.98	8.09	2.96	0.45
2	4	14	1.77	91.31	83.99	7.32	11.48	31.07	28.67	0.92	7.6	2.91	0.5
2	4	15	1.81	90.24	83.41	6.83	12.22	31.05	27.82	0.9	7.98	2.81	0.53
3	2	1	3.55	88.63	80.91	7.72	10.48	30.18	27.8	0.92	6.77	3.49	0.39
3	2	2	3.48	88.57	81.91	6.66	12.3	31.1	27.47	0.88	7.19	3.38	0.45
3	2	3	4.14	88	80.84	7.16	11.3	31.26	26.39	0.84	7.25	3.43	0.48
3	2	4	3.61	86.7	79.34	7.36	10.79	32.27	24.34	0.75	7.39	3.12	0.45
3	2	5	3.87	89.12	80.32	6.8	12.11	30.53	27.95	0.92	7.89	3.25	0.52
3	2	6	3.43	86.47	78.94	7.53	10.48	29.44	27.12	0.92	6.6	3.4	0.38
3	2	7	3.54	87.46	80.88	6.58	12.3	30.71	27.12	0.88	7.1	3.34	0.44
3	2	8	3.47	86.81	79.75	7.06	11.3	30.84	26.04	0.84	7.16	3.38	0.47
3	2	9	4.32	85.61	78.34	7.26	10.79	31.86	24.04	0.75	7.3	3.08	0.44
3	2	10	4.22	88.01	81.3	6.71	12.11	30.16	27.6	0.92	7.79	3.21	0.51
3	2	11	3.71	86.74	79.18	7.56	10.48	29.53	27.21	0.92	6.62	3.42	0.38
3	2	12	3.65	86.63	80.12	6.51	12.3	30.42	26.86	0.88	7.03	3.31	0.44
3	2	13	4.52	88.89	81.66	7.23	11.3	31.57	26.66	0.84	7.33	3.46	0.48
3	2	14	4.37	87.57	80.14	7.43	10.79	32.59	24.59	0.75	7.47	3.15	0.45
3	2	15	3.89	88.04	81.32	6.72	12.11	30.16	27.61	0.92	7.8	3.21	0.51
3	3	1	6.79	86.35	80.19	6.16	13.01	33.24	24.84	0.75	6.64	3.11	0.38
3	3	2	7.8	85.1	79.19	5.91	13.41	31	25.18	0.81	7.4	2.94	0.43
3	3	3	7.33	87.1	80.13	6.97	11.49	32.43	25.45	0.78	6.67	3.7	0.47
3	3	4	6.45	87.31	80.42	6.89	11.67	31.97	25.64	0.8	7.19	3.61	0.45
3	3	5	6.96	88.81	81.21	7.6	10.69	32.91	25.37	0.77	6.53	3.94	0.51
3	3	6	6.98	86.25	80.09	6.16	13.01	33.2	24.81	0.75	6.63	3.11	0.49
3	3	7	7.63	87.23	81.18	6.05	13.41	31.78	25.82	0.81	7.59	3.01	0.4
3	3	8	7.55	86.86	80.83	6.03	13.41	31.64	25.71	0.81	7.56	3	0.46
3	3	9	7.65	86.08	79.29	6.79	11.67	31.52	25.28	0.8	7.09	3.55	0.47
3	3	10	6.98	89.31	81.67	7.64	10.69	33.1	25.52	0.77	6.57	3.97	0.52
3	3	11	7.15	86.21	80.06	6.15	13.01	33.19	24.8	0.75	6.63	3.1	0.49
3	3	12	6.88	85.97	80	5.97	13.41	31.31	25.44	0.81	7.48	2.97	0.4
3	3	13	7.45	89.39	82.23	7.16	11.49	33.28	26.11	0.78	6.85	3.8	0.47
3	3	14	7.36	85.09	78.38	6.71	11.67	31.16	24.99	0.8	7.01	3.51	0.47
3	3	15	6.87	87.98	80.45	7.53	10.69	32.6	25.13	0.77	6.47	3.91	0.51
3	4	1	13.96	85.19	78.84	6.35	12.41	33.14	23.75	0.72	6.88	3.43	0.49
3	4	2	13.32	87.5	80.76	6.74	11.99	32.35	25.79	0.8	6.95	2.87	0.4
3	4	3	13.5	87.97	81.25	6.72	12.09	33.12	24.87	0.75	7.08	3.36	0.46
3	4	4	14.24	85.56	78.81	6.76	11.66	32.35	24.36	0.75	6.62	3.84	0.47
3	4	5	13.92	88.54	81.86	6.68	12.26	29.45	27.92	0.95	6.5	3.14	0.51
3	4	6	13.58	87.08	80.59	6.49	12.41	33.87	24.28	0.72	7.04	3.5	0.5
3	4	7	13.86	87.59	80.85	6.74	11.99	32.38	25.82	0.8	6.95	2.87	0.4
3	4	8	14.65	87.72	81.02	6.7	12.09	33.02	24.8	0.75	7.06	3.35	0.46
3	4	9	14.89	85.61	78.85	6.76	11.66	32.36	24.37	0.75	6.62	3.84	0.47
3	4	10	14.75	86.45	79.93	6.52	12.26	28.76	27.26	0.95	6.35	3.06	0.5
3	4	11	14.25	87.29	80.78	6.51	12.41	33.95	24.34	0.72	7.05	3.51	0.54
3	4	12	14.53	87.3	80.58	6.72	11.99	32.27	25.73	0.8	6.93	2.86	0.47
3	4	13	13.87	84.89	78.41	6.48	12.09	31.96	24	0.75	6.83	3.24	0.53
3	4	14	14.65	87.36	80.46	6.9	11.66	33.03	24.87	0.75	6.76	3.92	0.56
3	4	15	14.04	89.63	82.87	6.76	12.26	29.82	28.26	0.95	6.58	3.18	0.52
