# Supplementary material for: The effects of Eisenia fetida and Metaphire guillelmi on the soil micro-food web in a microcosm experiment
Source: PLoS One. 2023 Aug 18;18(8):e0290282. doi: 10.1371/journal.pone.0290282 (PMC10437835; doi:10.1371/journal.pone.0290282)
Supplement: S6 Table — (XLSX) [file pone.0290282.s013.xlsx]

## Sheet: Sheet1
Earthworm species	Earthworm density	Replicates	Earthworm biomasses at the beginning of experiment	Total soil nematode	Bacterivores	Fungivores	Plant parasites	Omnivore-predators
1	1	1	0	1096.01	702.86	92.29	212	88.89
1	1	2	0	1085.44	697.34	95.22	219.5	73.42
1	1	3	0	1180.68	744.41	100.41	243.6	92.29
1	1	4	0	1391.26	987	64.44	233.3	106.49
1	1	5	0	1309.36	861.67	88.1	259.2	100.41
1	1	6	0	1240.75	802.6	106.05	238.6	93.48
1	1	7	0	1071.48	703.48	111.13	197.6	59.31
1	1	8	0	1010.04	604	90.14	245.8	70.14
1	1	9	0	954.38	601.9	100.71	171.2	80.57
1	1	10	0	1014.19	654.59	89.18	184.8	85.62
1	1	11	0	1400.42	904.46	129.21	272.8	93.98
1	1	12	0	1150	787.1	105.73	188	69.21
1	1	13	0	1004.49	532.57	140.8	250.3	80.8
1	1	14	0	996.07	665.32	77.29	169	84.49
1	1	15	0	1418.73	962.98	95.86	255.1	104.78
2	2	1	0.48	1063.83	718.46	86.58	174.3	84.49
2	2	2	0.45	1128.36	762.98	96.67	162.2	106.49
2	2	3	0.5	923.14	626.81	74.08	156.4	65.85
2	2	4	0.42	835.78	551.62	75.22	142.1	66.86
2	2	5	0.49	1169.86	754.46	110.16	241	64.26
2	2	6	0.43	956.48	661.45	75.65	151.3	68.08
2	2	7	0.4	977.77	596.89	105.33	205.3	70.22
2	2	8	0.39	923.14	655.58	65.08	137.4	65.08
2	2	9	0.39	825.78	507.64	72.52	165	80.58
2	2	10	0.47	1118.01	782.63	106.34	147.2	81.8
2	2	11	0.38	821.48	501.1	82.15	164.3	73.93
2	2	12	0.47	889.78	544.94	78.98	186.9	78.98
2	2	13	0.51	923.13	618.5	73.85	147.7	83.08
2	2	14	0.44	1145.79	733.4	102.94	224.6	84.86
2	2	15	0.41	928.02	609.8	64.62	196.2	57.44
2	3	1	0.79	1106.7	763.26	81.4	176.4	85.67
2	3	2	0.86	1186.08	733.45	79.25	287.2	86.16
2	3	3	0.86	1068.89	749.15	116.27	126	77.51
2	3	4	0.84	1085.23	656	58.12	275.7	95.42
2	3	5	0.91	1121.41	713.7	89.86	228.9	89
2	3	6	0.77	1186.7	780.72	124.54	211.3	70.1
2	3	7	0.83	1036.07	695.25	102.25	170.4	68.16
2	3	8	0.8	1168.89	716.15	117.58	239	96.2
2	3	9	0.78	1155.94	756	67.12	241.4	91.42
2	3	10	0.9	1173.42	796.56	95.43	187.4	94
2	3	11	0.82	1056.69	674.12	85.67	233.5	63.4
2	3	12	0.79	1036.07	694.17	93.25	186.5	62.16
2	3	13	0.83	988.88	662.55	89	158.2	79.11
2	3	14	0.92	1026.93	667.7	76.12	195.7	87.42
2	3	15	0.88	1111.41	745.13	94.86	207.4	64
2	4	1	1.85	1039.92	630.45	116.39	196.1	96.99
2	4	2	1.78	1027.57	640.02	74.21	248.4	64.93
2	4	3	1.81	1012.07	687.71	56.52	192.5	75.37
2	4	4	1.67	979.91	636.75	114.39	167.2	61.59
2	4	5	1.7	1065.21	688.25	53.26	238.5	85.22
2	4	6	1.65	969.93	639.36	78.29	174	78.29
2	4	7	1.79	957.57	663.3	85.28	151.6	57.38
2	4	8	1.86	1042.07	681.03	75.79	234.7	50.52
2	4	9	1.69	879.9	606.94	77.99	140.4	54.59
2	4	10	1.78	965.2	685.29	77.22	144.8	57.91
2	4	11	1.75	1069.92	679.95	79.99	230	79.99
2	4	12	1.72	1017.57	690.54	81.76	188	57.23
2	4	13	1.74	823.07	617.31	49.38	107	49.38
2	4	14	1.77	989.91	605.14	88.99	233.5	62.29
2	4	15	1.81	1095.21	696.64	89.57	229.4	79.62
3	2	1	3.55	1090.68	786.58	92.6	129.6	81.86
3	2	2	3.48	1018.02	703.27	84.83	142.9	87.07
3	2	3	4.14	1160.87	719.74	92.87	267	81.26
3	2	4	3.61	1135.09	734.33	85.14	227.7	87.91
3	2	5	3.87	1111.83	763.02	91.11	182.2	75.49
3	2	6	3.43	1135	683.1	103.5	265.6	82.8
3	2	7	3.54	1073.87	730.51	73.63	179.8	89.91
3	2	8	3.47	960.87	576.52	96.09	221	67.26
3	2	9	4.32	971.9	629.26	104.78	174.6	63.22
3	2	10	4.22	1149.62	780.05	119.86	179.8	69.92
3	2	11	3.71	1026	666.9	112.86	153.9	92.34
3	2	12	3.65	998.87	659.25	109.88	149.8	79.91
3	2	13	4.52	1300.88	884.57	62.48	258.6	95.26
3	2	14	4.37	856.81	562.02	59.07	177	58.72
3	2	15	3.89	1269.28	847.05	83.88	234.2	104.14
3	3	1	6.79	1031.24	721.87	61.87	165	82.5
3	3	2	7.8	981.24	598.55	107.94	206.1	68.69
3	3	3	7.33	862.73	509.01	77.65	207.1	69.02
3	3	4	6.45	924.91	503.2	65.99	273.2	82.49
3	3	5	6.96	1088.56	731.12	83.83	215.7	57.87
3	3	6	6.98	991.25	644.31	109.04	158.6	79.3
3	3	7	7.63	881.24	555.18	88.12	176.3	61.69
3	3	8	7.55	912.72	607.05	80.35	151.8	73.56
3	3	9	7.65	897.02	545.7	101.74	194.2	55.35
3	3	10	6.98	898.57	602.04	71.89	161.7	62.9
3	3	11	7.15	951.24	581.87	66.5	233	69.87
3	3	12	6.88	781.25	484.37	85.94	156.3	54.69
3	3	13	7.45	936.73	571.4	84.31	206.1	74.94
3	3	14	7.36	789.91	466.05	94.79	165.9	63.19
3	3	15	6.87	844.38	580.85	63.89	143.7	55.9
3	4	1	13.96	807.8	535.04	71.49	151.9	49.36
3	4	2	13.32	763.47	485	43.53	195.8	39.18
3	4	3	13.5	895.7	556.82	79.63	201.3	57.91
3	4	4	14.24	734.06	455.12	66.07	161.5	51.38
3	4	5	13.92	985.01	679.01	41.85	202.3	61.85
3	4	6	13.58	855.59	506.93	75.66	221.1	51.94
3	4	7	13.86	720.35	391.69	58.63	217.3	52.77
3	4	8	14.65	658.88	400.54	61.1	162.9	34.31
3	4	9	14.89	752.04	431.68	65.41	211.2	43.76
3	4	10	14.75	775.01	450.76	63.25	215	46
3	4	11	14.25	903.62	532.86	70.53	241.1	59.18
3	4	12	14.53	853.3	567.27	42.58	190.5	52.96
3	4	13	13.87	709.83	357.63	79.67	232.8	39.75
3	4	14	14.65	863.06	537.37	55.31	216.1	54.24
3	4	15	14.04	952.9	618.16	55.55	196	83.24
